# Supplementary material for: Apoptotic brown adipocytes enhance energy expenditure via extracellular inosine
Source: Nature. 2022 Jul 5;609(7926):361–8. doi: 10.1038/s41586-022-05041-0 (PMC9452294; doi:10.1038/s41586-022-05041-0)
Supplement: Supplementary file 5 — Source Data Figs. 1–3 and Extended Data Figs. 1–7. [file 41586_2022_5041_MOESM5_ESM.xlsx]

## Sheet: Fig. 1
	Figure 1a:
	22°C	30°C (3 days)	30°C (7 days)
	0	2	0
	0	3	5
	0	4	3
	0	10	3
	0	10	6
	0	0	3
	0	9	0
	0	0	0
	0	2	14
	0	0	4
	0	0	12
	0	0	13
	0	0	6
	0	13	1
	0	0	5
	0	0	4
	0	2	6
	0	16	0
	3	0	5
	0	0	7
	0	7	4
	2	0	5
	0	0	6
	0	2	5
	0	4	2
	0	0	0
	0	2	20
	0	5	3
	0	2	9
	0	0	0
P value (compared to 22°C):		0.0084	< 0.0001	One-Way ANOVA, corrected for multiple comparisons: Tukey's post hoc test
Summary:		**	****
	Figure 1b:	see subfolder "Metabolomics_mBA_Nutlin"				One-Way ANOVA, corrected for multiple comparisons: Tukey's post hoc test, P-values adjusted by Benjamini-Hochberg algorithm
	Figure 1c:	see subfolder "Metabolomics_mBA_Nutlin"				One-Way ANOVA, corrected for multiple comparisons: Tukey's post hoc test, P-values adjusted by Benjamini-Hochberg algorithm
	Figure 1d:
	ATP Control	ATP UV	AMP Control	AMP UV	ADP Control	ADP UV	Ado Control	Ado UV	Ino Control	Ino UV	Hypo Control	Hypo UV
	1.61711	14.7929	56.3176	460.995	34.0619	43.4305	1.9268	112.197	111.566	311.002	323.959	1117.84
	1.32712	20.5802	99.6461	429.477	23.3522	50.254	1.86962	98.1065	112.55	297.183	347.917	1105.11
	1.02454	35.8552	64.9056	272.384	21.8738	49.1996	3.86851	68.6792	102.021	223.604	300.881	889.543
	3.20854	87.2693	107.913	859.366	20.6887	97.5237	1.2779	90.4981	76.7193	431.173	466.286	1313.27
	11.5358	115.123	131.559	556.085	33.9947	76.5268	0.914563	109.855	71.252	303.149	407.072	931.881
	5.78863	92.8795	67.6374	414.69	22.6679	75.3788	1.08148	58.547	67.9259	243.971	346.275	851.066
	50.6505	104.111	224.343	657.725	93.6218	192.778	2.22533	95.905	181.155	621.982	128.754	1154.05
	68.8762	298.696	145.788	1365.87	83.3744	260.676	0.257406	172.774	199.387	954.856	137.293	2000.09
	23.6967	364.608	232.29	1090.46	70.9485	277.67	4.02368	120.675	133.467	863.601	111.639	1537.66
P value:		0.0209		0.0003		0.0263		< 0.0001		0.0016		< 0.0001	Two-tailed t-test
Summary:		*		***		*		****		**		****
	Figure 1e:
	Control	UV
	0.007564	0.011765
	0.013636	0.018303
	0.019574	0.020734
	0.009685	0.015883
	0.009221	0.018219
	0.013057	0.019764
P value:		0.0366	Two-tailed t-test
Summary:		*
	Figure 1f:
	Control	AMP	Inosine	Hypoxanthine	NE
	7.3449	5.3882	11.0978	7.1416	20.9342
	9.6584	8.3478	12.5888	6.2778	23.4078
	7.4586	8.7787	14.7234	6.877	23.336
	7.8056	6.3926
	9.1183	11.937
		9.4781
P value (compared to Control):		> 0.9999	0.0158	0.7334	< 0.0001		One-Way ANOVA, corrected for multiple comparisons: Tukey's post hoc test
Summary:			*		****
	Figure 1g:	see subfolder "Phosphoproteomics"
	Figure 1h:
	Control	Inosine
	0.047	0.0846
	0.0475	0.0624
	0.060687	0.109921
	0.072532	0.152412
	0.033976	0.076713
	0.03676	0.05894
	0.07935	0.08319
P value:		0.0242	Two-tailed t-test
Summary:		*
	Figure 1i:
	Control	Inosine
	0.000521	0.116065
	0.000288	0.096518
	0.000696	0.108492
P value:		< 0.0001	Two-tailed t-test
Summary:		****
	Figure 1j:
	Control	Inosine
	0.279887	0.372966
	0.447663	0.2655
	0.246253	0.994758
	0.196986	0.550312
	0.225383	0.68684
	0.302123	0.79796
P value:		0.0182	Two-tailed t-test
Summary:		*
	Figure 1k:
	Control	Inosine
	0.845	0.942
	0.864	1.091
	0.824	1.036
	0.9	1.57
	1.071	1.086
	0.943	1.02
	0.918	1.214
	1.286	1.762
	1.251	1.185
	1.22	1.328
	0.937	1.311
	0.88	1.369
	1.096	1.358
	1.163	1.497
	0.975927	1.50124
	1.08711	1.13888
P value:		0.0007	Two-tailed t-test
Summary:		***
	Figure 1l:
	time [min]	Vehicle					Inosine					P value:	Summary:	Two-tailed t-test
	6	0	8	8	10	13	4	7	13	15	7	0.651
	12	32	53	53	43	37	41	49	56	44	31	0.9218
	18	54	77	66	66	63	62	75	81	64	53	0.7778
	24	63	86	76	72	68	75	86	94	74	60	0.5108
	30	69	97	78	77	72	85	93	99	82	71	0.3112
	36	74	100	81	75	77	88	99	103	87	75	0.2275
	42	78	97	84	77	75	91	110	106	92	83	0.0579
	48	82	89	79	68	74	91	98	105	100	87	0.0059	**
	54	80	88	81	61	73	88	98	99	95	90	0.0088	**
	60	81	76	66	57	76	89	96	97	99	89	0.0014	**
	Figure 1m:
	weeks	Vehicle									Inosine										P value:	Summary:	Two-tailed t-test
	0	21.07	22.66	21.67	21.08	22.01	21.9	21.4	22.18	23.1	20.65	20.34	21.82	21.13	22.06	23.4	23.45	21.74	22.5	22.31	0.9172
	1	24.41	25.57	24.16	25.3	23.81	24.8	23.5	24.6	26.1	23.65	23.62	23.94	24.51	25.08	24.4	24.9	23.6	24.1	25.6	0.3273
	2	26.07	27.67	25.67	27.13	24.98	25.8	24.2	26.1	27.1	24.64	25.48	24.87	25.39	26.55	24.8	25.2	24	25	26.1	0.0541
	3	28.1	29	27.13	28.97	26.48	27.3	25.3	27.8	29.1	25.55	26.59	26.68	26.83	28.4	26.2	26.3	25.5	27.2	28.1	0.0827
	4	27.71	29.27	27.41	27.65	28.2	28.4	26.2	29	31.1	26.39	26.77	26.67	26.7	27.12	27.2	27.1	27.1	28.5	28.8	0.0469	*
	Figure 1n:
	bodyweight [g]	HFD Vehicle	HFD Inosine	ANCOVA (Non-linear fit)		P value:	0.0398
	28.1	2191.08				R square:	0.5957
	29	2348.5
	28.4	2200.5
	26.2	2060.67
	31.1	2516.75
	26.6		2536.08
	26.7		2182
	26.8		2310.75
	28.4		2583.75
	27.1		2177.17
	Figure 1o:
	Vehicle	Inosine
	4.9985	6.61792
	5.65023	6.4801
	5.68781	5.63213
	6.15293	6.36392
	3.88204	6.57706
P value:		0.0401	Two-tailed t-test
Summary:		*
	Figure 1p:
	Vehicle	Inosine
	40.8293	105.226
	44.1134	77.5922
	81.9105	94.2262
	57.4613	56.5564
	45.8428	65.4044
	37.9737	38.776
	43.8517	74.7241
	33.7794	49.5221
P value:		0.0373	Two-tailed t-test
Summary:		*
	Figure 1q:
	Vehicle	Inosine
	0.00520382	0.615356
	0.0175835	0.0260425
	0.00406716	0.0234292
	0.00231102	0.411873
	0.0221311	0.484249
	0.186825	1.04296
	0.00874279	0.00202415
	0.0729994	0.656612
	0.0926829	0.14464
P value:		0.0146	Two-tailed t-test
Summary:		*
	Figure 1s:
	day	Vehicle								Inosine							P value:	Summary:	Two-tailed t-test
	-1	39.4	47.1	43.6	45.7	46.7	40.5	45.8	47.1	40	50.3	46.3	44.5	37.7	43.1	40.4	0.5043
	2	38.6	44.6	40.6	44.5	46	40.7	44.5	45.4	38.6	47.5	44.7	42.6	35.8	41.9	39.7	0.3785
	3	38.6	44.5	40.4	44	45.5	40.4	43.9	45.3	38.1	46.8	44.4	41.8	35.5	42.2	39.5	0.3456
	4	38.4	44.5	40.5	43.8	45	40.3	44	45.8	38.5	46.3	44.1	41.7	35.6	41.9	39.7	0.3181
	5	38.5	44.2	40.2	43	44.6	41	43.5	45.3	38.1	46.3	44.1	41.5	35.2	41.9	39.2	0.3241
	6	38.8	43.9	39.9	42.1	44.5	40.7	43	45.2	38.1	46.2	43.7	41.6	34.7	41.8	39.3	0.3657
	7	38.1	43.8	39.7	42.4	44.6	40.5	43.6	45.4	36.7	43.5	41	38.6	32.4	39.4	36.6	0.0273	*
	8	38.7	43.1	39.9	41.7	44.5	40.8	43.2	45.1	36.5	42.9	40.8	38.3	32.2	38.7	36.4	0.0148	*
	10	40.1	43.8	39.3	40.2	45.5	42.2	44.2	46.4	35.8	41	39.8	37.1	31.6	37.8	33.9	0.0018	**
	11	40.1	43.8	39	40.4	45.4	42	43.8	46.5	36.2	41.7	40.4	38.2	30.7	37.3	34.3	0.0046	**
	12	40.4	43.6	38.4	40.3	45.5	42	44.9	47	36	40.9	39.6	37.1	32	37.6	34.9	0.0021	**
	13	39.8	43.7	38	40	45.1	42	44.7	46.3	35.6	40	39	36.5	32.9	38	36.2	0.0016	**
	14	40.8	44	37.9	40.5	44.9	43.1	45.1	47.3	35.9	40.6	39.8	37.3	32.1	36.8	36.2	0.0016	**
	15	40.8	44.6	37.3	40.3	45	43	44.9	47.3	36.3	41.1	39.7	38	32.2	36	35.9	0.0028	**
	16	41.1	45	37.9	40.6	45.2	43.7	45.2	47.2	35.7	40.5	39.4	38	32.6	36.5	36.6	0.0011	**
	18	41.9	45.7	37.2	40.2	45.8	42.9	45	47.4	35.9	40	39.4	38.3	32.2	37	36.5	0.0017	**
	19	42.2	45.7	38	41.3	46.3	43	44.6	47.8	35.9	40.9	39.8	38.5	33.4	37.2	37	0.0013	**
	20	42.3	46.8	48.3	42.6	46.8	43.6	45.4	48.2	36.1	41	40.6	38.9	33.9	37.3	37.5	< 0.0001	****
	21	42.6	46.6	38.2	42.6	46.6	43.3	45	48.2	36.4	40.9	40.5	39.9	33.9	38.2	37.4	0.0015	**
	22	42.6	47.2	38.7	43.5	46.7	43.5	45.3	48.5	36.4	41.7	41.5	39.8	34.7	37.8	38	0.0016	**
	23	42.9	47.4	38.8	44	47	44	45.5	48.6	36.6	42.4	41.3	40.7	34.8	38.4	38	0.0019	**
	24	42.6	47.4	39.3	44.3	47.3	44	45.5	49.4	37.2	42.6	42	41.1	35.1	39	38.6	0.0029	**
	25	43	48.9	39.8	46.1	48	44.1	46.2	49.9	37.3	43.8	42.3	42.2	36	39	38.5	0.0032	**
	26	42.6	47.8	39.4	45	47.8	44.1	45.7	49.4	37.3	43.6	42.3	41.9	35.5	39.2	38.1	0.0045	**
	Figure 1t:
		Lean mass								P value:	Summary:	Two-tailed t-test
	Vehicle d-1	59.5178	65.6476	61.2615	64.5077	57.1735	59.5802	54.1266	53.1847
	Vehicle d25	55.61	68.58	75.56	71.09	59.23	59.46	55.3	52.37	0.4263
	Inosine d-1	60.225	57.2763	61.5767	60.7416	66.7905	55.8701	55.9654
	Inosine d25	64.58	66.35	71.16	70.41	75.32	62.83	66.09		0.0026	**
		Water								P value:	Summary:	Two-tailed t-test
	Vehicle d-1	0	0.488323	0.412844	0.065646	0	0	0.480349	0.658174
	Vehicle d25	0.82	0	0.81	1.42	0	0.02	0	0	0.5909
	Inosine d-1	0	1.15308	0.820734	0.359551	0	0	1.21287
	Inosine d25	0.78	2	0.14	0	1.38	1.35	0.34		0.3385
		Fat								P value:	Summary:	Two-tailed t-test
	Vehicle d-1	39.57	33.18	37.06	34.09	41.46	38.35	44.8	45.86
	Vehicle d25	43.76	30.69	24.11	28.78	40.56	40.7	44.9	45.83	0.5849
	Inosine d-1	39.58	40.56	37.73	38.76	32.2	43.46	43.39
	Inosine d25	34.26	32.94	28.27	29.45	23.63	36.71	33.86		0.0034	**

## Sheet: Fig. 2
	Figure 2a:
	WT	KO
	8.22807	3.77548
	10.3505	4.04123
	10.3009	4.29407
P value:		0.0014	Two-tailed t-test
Summary:		**
	Figure 2b:
	WT	KO
	0.920184	4.38137
	0.910562	3.57052
	0.719877	5.23857
	0.922808	4.67614
	0.934179	4.18194
	0.969167	5.29368
	0.850208	5.25344
	1.17385	5.57533
	0.982287	6.23398
	1.1756	6.89613
	1.1651	7.75421
	1.27619	9.88673
P value:		< 0.0001	Two-tailed t-test
Summary:		****
	Figure 2d:
	Ucp1		Ppargc1a		Pparg
	WT	KO	WT	KO	WT	KO
	0.0669516	0.0471097	0.033138	0.0270158	0.148435	0.311562
	0.0587456	0.0848263	0.0355924	0.0524023	0.147179	0.36377
	0.0327713	0.0676899	0.0237415	0.0570547	0.0927082	0.41061
	0.0045569	0.151698	0.0101859	0.0681808	0.109021	0.983758
	0.00288354	0.0728384	0.0226954	0.0478107	0.106554	0.30321
	0.00650243	0.0459907	0.0219273	0.0226464	0.134173	0.285733
	0.0945684	0.194141	0.0426413	0.109418	0.199742	0.393387
	0.0519375	0.143864	0.0423113	0.0523136	0.256051	0.552838
	0.0972375	0.107412	0.0535781	0.0969213	0.233048	0.383706
P value:		0.0183		0.0192		0.0016	Two-tailed t-test
Summary:		*		*		**
	Figure 2e:
	WT	KO
	0.687765	1.27622
	0.606858	1.12659
	0.448285	0.926124
		0.768753
		1.1522
P value:		0.0115	Two-tailed t-test
Summary:		*
	Figure 2f:								Multiple t-tests, statistical significance determined using the Holm-Sidak method with alpha=5.000%
	genotype	BAT	WATg	WATi	heart	muscle	liver
	WT	0.596048	1.19074	0.821413	0.623526	0.660637	0.789178			Summary	P value
	WT	0.971405	0.868966	0.955386	1.27557	1.28985	1.25657		BAT	*	0.0157481
	WT	1.00463	0.716841	0.990868	0.964327	1.13863	0.84748		WATi	**	0.00536982
	WT	1.39169	1.32447	1.25384	1.52572	1.17022	1.51215		WATg		0.674266
	WT	1.03623	0.898983	0.978489	0.610858	0.740673	0.594623		heart		0.813962
	KO	1.26325	2.35198	1.95514	0.951283	0.606497	0.833815		muscle		0.171047
	KO	1.60024	0.412166	1.24461	1.11271	0.728997	0.770487		liver		0.483243
	KO	1.38388	0.994696	1.4188	0.967358	0.777582	0.779769
	KO	1.36157	1.57206	1.45493	1.09232	1.11866	1.08459
	KO	1.52793	0.494967	1.52853	1.09912	0.578005	0.8812
	Figure 2g:
	Time [weeks]	WT - HFD							KO - HFD							WT - CD							KO - CD
	0	23.3	23.1	22.9	21.22	19.01	20.72	22.43	15.07	20.3	18.9	20.87	21.26	20.88	19.01	22	22.5	23.26	22.38	23.11	23.25	21.14	19.08	20	21.47	23.05	20.85	21.39	21.44
	1	24.2	22.8	25	23.69	20.81	22.37	23.74	15.5	19.9	22.2	22.23	22.32	22.3	20.15	22.8	23.1	23.81	22.61	22.85	22.86	20.44	20.2	20.4	21.52	22.65	20.4	20.31	20.36
	2	26.4	24.3	25.2	25.02	23.38	24.31	24.04	16.8	21.6	26.3	23.4	23.24	23.31	20.51	23.1	23.5	23.69	23.09	22.86	22.73	20.56	21.01	21.9	21.69	22.32	20.64	19.98	21.08
	3	27.7	26.8	26.6	26.04	24.43	24.93	25.4	17.27	22.6	24.8	24.05	24.32	24.06	21.59	23.8	24	24.09	23.75	23.38	23.34	21.65	21.5	23.1	22.57	22.84	20.99	21	21.41
	4	28.4	29.2	26.4	27.12	25.55	26.11	26.26	18.3	23.7	25.1	25.54	25.11	24.65	22.37	24.1	24.6	24.22	23.84	23.69	23.99	22.06	21.6	23.9	22.26	23.71	21.23	21.39	21.9
	5	29.9	31.8	27.7	28.49	26.58	27.79	27.88	18.7	25.3	26.7	26.7	26.65	25.91	23.24	24.1	24.5	25.48	24.5	24.87	24.48	22.74	22.5	24.4	22.79	24.47	22.04	21.77	22.84
	6	30.7	33.4	28.8	29.08	27.53	28.24	29.16	19.4	26.1	27.6	27.78	27.52	26.92	24.2	25	25.1	25.73	25.5	24.52	25.01	23.42	23	25	22.97	25.52	22.31	22.41	23.47
	7	31.8	35.9	29.9	30.18	28.67	29.18	30.19	20.1	27.5	29.3	27.73	28.01	26.96	24.64	25.3	25.2	26.25	25.36	25.02	25.59	24.16	23.2	25.1	23.14	25.9	23.21	22.65	23.41
	8	33.8	37.7	31.2	30.72	29.66	29.61	31.28	20.2	28.1	29.1	27.91	28.34	27.2	24.6	25.3	25.3	26.67	25.96	25.5	26.11	25.62	23.2	25.2	22.97	26.19	23.17	23.38	23.9
	9	34.4	39.9	32.4	31.31	31	30.34	33.25	20.2	27.9	29.1	29.12	29.33	28.82	25.8	24.9	24.8	26.71	26.43	25.76	26.16	24.99	23.3	26.09	23.58	26.7	23.38	23.55	24.64
	10	33.9	40.3	33.1	31.94	32.24	31.58	35.25	20.1	28.2	29.3	29.79	30.5	29.76	26.64	25	24.9	26.97	26.68	25.82	26.47	25.6	23.5	26.16	23.93	27.32	23.11	23.91	25.11
	11	34.9	41.2	33.7	32.54	32.61	32.34	37.43	20.01	28.3	29.3	29.8	31.75	30.33	27.1	24.9	24.9	26.99	26.38	26.18	26.34	25.08	23	26.58	23.73	27.98	23.35	24.12	25.19
	12	36.1	43.1	34.6	31.51	31.47	32.22	37.7	20.7	28.1	29.5	28.68	31.7	29.2	27.5	27.65	25.97	26.9	26.6	27.4	27.4	26.3	22.24	27.67	24.3	25.5	23.9	25.9	25.8
	week 0				week 1				week 2				week 3				week 4				week 5				week 6				week 7				week 8				week 9				week 10				week 11				week 12
	One-way ANOVA with Tukey's multiple comparisons test				One-way ANOVA with Tukey's multiple comparisons test				One-way ANOVA with Tukey's multiple comparisons test				One-way ANOVA with Tukey's multiple comparisons test				One-way ANOVA with Tukey's multiple comparisons test				One-way ANOVA with Tukey's multiple comparisons test				One-way ANOVA with Tukey's multiple comparisons test				One-way ANOVA with Tukey's multiple comparisons test				One-way ANOVA with Tukey's multiple comparisons test				One-way ANOVA with Tukey's multiple comparisons test				One-way ANOVA with Tukey's multiple comparisons test				One-way ANOVA with Tukey's multiple comparisons test				One-way ANOVA with Tukey's multiple comparisons test
			Summary	Adjusted P Value			Summary	Adjusted P Value			Summary	Adjusted P Value			Summary	Adjusted P Value			Summary	Adjusted P Value			Summary	Adjusted P Value			Summary	Adjusted P Value			Summary	Adjusted P Value			Summary	Adjusted P Value			Summary	Adjusted P Value			Summary	Adjusted P Value			Summary	Adjusted P Value
	WT HFD vs. KO HFD		*	0.0364	WT HFD vs. KO HFD		*	0.0277	WT HFD vs. KO HFD			0.0501	WT HFD vs. KO HFD		**	0.003	WT HFD vs. KO HFD		**	0.0023	WT HFD vs. KO HFD		**	0.0034	WT HFD vs. KO HFD		**	0.0049	WT HFD vs. KO HFD		**	0.0024	WT HFD vs. KO HFD		***	0.0006	WT HFD vs. KO HFD		***	0.0006	WT HFD vs. KO HFD		***	0.0006	WT HFD vs. KO HFD		***	0.0008	WT HFD vs. KO HFD
	WT HFD vs. WT CD			0.7975	WT HFD vs. WT CD			0.8976	WT HFD vs. WT CD			0.192	WT HFD vs. WT CD		*	0.0265	WT HFD vs. WT CD		**	0.0047	WT HFD vs. WT CD		**	0.0014	WT HFD vs. WT CD		***	0.0008	WT HFD vs. WT CD		***	0.0002	WT HFD vs. WT CD		***	0.0001	WT HFD vs. WT CD		****	< 0.0001	WT HFD vs. WT CD		****	< 0.0001	WT HFD vs. WT CD		****	< 0.0001	WT HFD vs. WT CD
	WT HFD vs. KO CD			0.7534	WT HFD vs. KO CD		*	0.0439	WT HFD vs. KO CD		**	0.0046	WT HFD vs. KO CD		***	0.0003	WT HFD vs. KO CD		****	< 0.0001	WT HFD vs. KO CD		****	< 0.0001	WT HFD vs. KO CD		****	< 0.0001	WT HFD vs. KO CD		****	< 0.0001	WT HFD vs. KO CD		****	< 0.0001	WT HFD vs. KO CD		****	< 0.0001	WT HFD vs. KO CD		****	< 0.0001	WT HFD vs. KO CD		****	< 0.0001	WT HFD vs. KO CD
	KO HFD vs. WT CD		**	0.0043	KO HFD vs. WT CD			0.1188	KO HFD vs. WT CD			0.9003	KO HFD vs. WT CD			0.7953	KO HFD vs. WT CD			0.9912	KO HFD vs. WT CD			0.9825	KO HFD vs. WT CD			0.8878	KO HFD vs. WT CD			0.7808	KO HFD vs. WT CD			0.9312	KO HFD vs. WT CD			0.6765	KO HFD vs. WT CD			0.584	KO HFD vs. WT CD			0.5576	KO HFD vs. WT CD
	KO HFD vs. KO CD			0.2507	KO HFD vs. KO CD			0.9967	KO HFD vs. KO CD			0.7332	KO HFD vs. KO CD			0.8112	KO HFD vs. KO CD			0.4675	KO HFD vs. KO CD			0.2961	KO HFD vs. KO CD			0.2013	KO HFD vs. KO CD			0.1347	KO HFD vs. KO CD			0.1831	KO HFD vs. KO CD			0.1988	KO HFD vs. KO CD			0.1661	KO HFD vs. KO CD			0.2099	KO HFD vs. KO CD
	WT CD vs. KO CD			0.2507	WT CD vs. KO CD			0.1744	WT CD vs. KO CD			0.3357	WT CD vs. KO CD			0.295	WT CD vs. KO CD			0.3138	WT CD vs. KO CD			0.4905	WT CD vs. KO CD			0.5593	WT CD vs. KO CD			0.56	WT CD vs. KO CD			0.4553	WT CD vs. KO CD			0.794	WT CD vs. KO CD			0.8198	WT CD vs. KO CD			0.8987	WT CD vs. KO CD
	Figure 2h:
		Lean mass							P value:	Summary:	Two-tailed t-test
	WT	59.6341	49.096	51.7513	55.7388	58.8933	64.9898	51.2059
	KO	70.4902	68.8968	65.9412	68.5062	55.383	59.7734	62.898	0.0132	*
		Water							P value:	Summary:	Two-tailed t-test
	WT	4.04821	5.20562	4.98838	4.70114	4.25338	4.25068	5.3566
	KO	4.19214	4.96722	4.64416	4.67712	5.07132	5.09568	5.0579	0.5888
		Fat							P value:	Summary:	Two-tailed t-test
	WT	36.3177	45.6984	43.2603	39.5601	36.8533	30.7595	43.4375
	KO	25.3176	26.136	29.4147	26.8167	39.5457	35.1309	32.0441	0.0085	**
	Figure 2i:
	Time [min]	WT							KO							P value:	Summary:	Two-tailed t-test
	0	10.8	12.3	7.2	11.8	11.9	12.8	11	10	9.4	7.5	12	10.45	10.95	10.4	0.2719
	30	20.9	25.5	22.4	24.8	20.9	24.5	28	18.3	16.5	23.1	23.6	16.9	20.1	14.7	0.0113	*
	60	14	22.6	17.6	14.8	14.2	15.4	22.9	13.7	11.9	13.7	14	15.4	18.5	14.6	0.1147
	90	12.3	19.1	11.2	13.8	15.4	14.9	22.8	11.1	10.9	10.9	11.5	13.3	17.4	13.9	0.0197	*
	120	9.9	13.9	10	11.5	13.5	17.05	20.2	10.3	8.4	10.9	10.2	11.8	17.4	12.2	0.2595
	Figure 2j:
	bodyweight [g]	WT	KO	ANCOVA (Non-linear fit)		P value:	0.0496
	31.2	98.2321				R square:	0.4766
	31.5	103.945
	32	103.584
	36.9	105.743
	42.4	110.954
	33	74.7826
	35.1	103.385
	28.4		106.431
	27		99.9375
	29.2		102.75
	31.5		106.597
	20.3		71.7854
	28.6		107.074
	29.9		107.074
	Figure 2k:
	day		night
	WT	KO	WT	KO
	2.90973	3.6953	3.3872	3.79988
	3.17599	3.99434	3.42372	3.82253
	3.04644	3.7562	3.42754	3.61539
	2.77966	3.21737	2.95167	3.5507
	2.50321	3.11672	2.73044	3.78572
	1.91402	3.38923	2.61827	4.09844
	2.85529	3.24187	3.03557	3.92024
P value:		0.0031		0.0003	Two-tailed t-test
Summary:		**		***
	Figure 2l:
	Time [min]	WT							KO							P value:	Summary:	Two-tailed t-test
	6	0.700637	0.57508	0.515759	0.342857	0.387409	0.511364	0.683761	1.00694	0.984849	0.640569	1.05263	0.512821	0.566667	1.53488	0.0258	*
	12	3.15287	2.58786	2.46418	1.74286	2.46973	1.07954	2.33618	2.88194	3.29546	2.52669	3.32237	2.05128	1.86667	3.11628	0.1953
	18	4.01274	4.02556	3.69627	3.02857	2.83293	1.73296	3.36182	4.72222	4.65909	4.02135	4.04605	3.6859	2.8	4.55814	0.06
	24	4.74522	4.82428	4.3553	3.91429	3.5109	2.58523	4.01709	5.48611	5.5303	4.69751	5	4.39103	3.9	5.53488	0.029	*
	30	5.31847	5.23962	4.75645	4.97143	4.14044	2.95454	4.2735	6.42361	5.90909	5.40925	5.72368	4.83974	3.83333	6.09302	0.0613
	36	5.98726	5.84664	4.72779	5.22857	4.28571	4.09091	4.64388	6.63194	6.62879	6.121	5.72368	5.12821	4.33333	6.23256	0.0665
	42	5.22293	5.6869	5.2149	5.28571	4.91525	3.35227	4.95726	6.73611	7.04545	6.26335	6.15132	5	4.36667	6.23256	0.0452	*
	48	5.70064	5.71885	5.61605	5.4	4.84262	3.72159	5.09971	7.15278	7.04545	6.47687	6.80921	5.0641	4.5	6.23256	0.0498	*
	54	5.57325	5.84664	5.44413	5.37143	4.64891	3.89204	4.87179	6.84028	7.08333	6.79715	6.875	5.41667	4.6	6.65116	0.0153	*
	60	5.31847	6.29393	5.27221	5.91429	4.6247	3.89204	4.67237	6.90972	6.55303	7.29537	6.38158	5.67308	4.93333	6.51163	0.0176	*
	66	5.6051	6.61342	5.73066	5.71429	4.47942	4.03409	4.24501	6.14583	7.19697	7.33096	6.94079	5.60897	4.86667	6.65116	0.0342	*
	Figure 2m:
	Ucp1		Elovl3
	WT	KO	WT	KO
	118.841	129.099	0.161966	0.413059
	123.03	184.651	0.151035	0.356545
	96.3186	208.416	0.174656	0.242358
	170.053	122.637	0.177761	0.478345
	105.199	212.192	0.139399	0.22185
	60.8296	196.59	0.190112	0.147705
	180.927	225.814		0.450998
P value:		0.0179		0.0098	Two-tailed t-test
Summary:		*		**
	Figure 2n:
	Ucp1		Elovl3
	WT	KO	WT	KO
	0.125513	0.371629	0.00101622	0.0721737
	0.00489622	0.0687146	0.00362407	0.0739322
	0.00652039	0.029578	0.00131752	0.00508934
	0.132226	0.00957247	0.00404152	0.0100233
	0.0114534	3.70482	0.00556405	0.0673087
	0.0016001	1.26764		0.0213759
P value:		0.1767		0.0288	Two-tailed t-test
Summary:				*
	Figure 2p:
	WT	KO
	2859.73	1291.36
	1735.45	634.772
	1610.88	645.181
	612.807	444.084
	1300.74	359.225
	1112.26	405.674
	886.907	392.065
P value:		0.0163	Two-tailed t-test
Summary:		*
	Figure 2q:
	day		night
	Control	A-KO	Control	A-KO
	3.20251	3.69638	3.9275	3.80556
	3.18124	3.31341	3.77007	4.40712
	2.86479	3.36943	3.76621	4.26701
	3.06076	3.3765	3.59551	4.33997
	3.19843	3.41553	3.97993	4.09226
	3.184	3.24229	3.78257	4.30556
P value:		0.0065		0.0037	Two-tailed t-test
Summary:		**		**
	Figure 2r:
	Bodyweight [g]	Control	A-KO	ANCOVA (Non-linear fit)		P value:	0.0208
	34.1	2517.25				R square:	0.5454
	30.9	2346.58
	31.2	2568.17
	29.9	2536.25
	36.5	2927.08
	34.5	2664.17
	33.6	2687
	31	2691.67
	29.7	2673.83
	35.9	2961.33
	34.8	2643.6
	34.4	2980.4
	36	2840.5
	29.1		2485.83
	35.6		3427.83
	31.9		2733
	34.6		2772.33
	31.5		2842.5
	32.7		2872.2
	32.1		2667.4
	39.8		3105
	33.9		2869
	32.8		2999.33
	31.9		2698.83
	Figure 2s:
	Time [min]	Control HFD													A-KO HFD										Control CD						A-KO CD
	0	13.35	8.9	7.7	10.7	11.95	8.55	7.85	8.8	9.35	8.3	12.15	9.5	8.35	5.8	5.35	8.75	9	8.35	11.45	9.3	8.3	7.35	8	7.9	8	6.05	8	5.75	7.5	7.6	7.6	7.2	8.15	6.55	7.75
	15	25	17.8	23.9	25.7	22.9	23	24.4	27.7	20.6	19.9	21.8	16.9	22.5	16.7	17	20	20.1	24.1	20.5	18	18.6	17.4	19.1	14.3	18.9	22.3	21.3	16	15.3	12.4	14.4	13.5	19	13.7	14
	30	24.4	16.6	18.7	26.4	29	18.8	16.3	28	21	16.3	22.9	25.4	18.8	13.7	16.1	14	19	24	20.9	17.6	14.7	16.2	15.9	14.5	16.1	16.5	15.9	17.9	12.9	9.7	14.6	11.2	19.6	13.4	11.4
	60	18.5	12.8	9.2	21.8	23.5	9.9	11.9	17.9	14.9	15.7	18.8	20.4	15.4	6.9	9.2	10.5	15	15.6	20.3	15.5	12.1	12.7	12	11	12.2	10.3	13.7	9.9	11.2	11	12	9.5	13	9.9	10.4
	90	14.5	8.9	7.8	16.7	19.4	10.1	8.4	11.5	11.7	15.8	15.4	16.6	12	6.3	7.9	9	11	12	16.6	12	9	11	9.4	11.7	9.4	9.9	11	8.4	9.5	9	8.2	7.8	11.3	8	8.5
	120	14.6	8.7	8.4	14.2	20.1	8.6	6.9	11.9	10.8	13.2	13.7	14.1	11.4	6	6.4	8.4	11.2	11.3	13	10.5	7.2	7.4	8.2	7.8	9	9.3	10.5	7.2	8.1	8.2	8.3	8	7.7	7.1	7.2
	0 min					15 min					30 min					60 min					90 min					120 min
	One-way ANOVA with Tukey's multiple comparisons test					One-way ANOVA with Tukey's multiple comparisons test					One-way ANOVA with Tukey's multiple comparisons test					One-way ANOVA with Tukey's multiple comparisons test					One-way ANOVA with Tukey's multiple comparisons test					One-way ANOVA with Tukey's multiple comparisons test
				Summary	Adjusted P Value				Summary	Adjusted P Value				Summary	Adjusted P Value				Summary	Adjusted P Value				Summary	Adjusted P Value				Summary	Adjusted P Value
	Control HFD vs. A-KO HFD				0.1222	Control HFD vs. A-KO HFD			*	0.0373	Control HFD vs. A-KO HFD			*	0.0312	Control HFD vs. A-KO HFD				0.1537	Control HFD vs. A-KO HFD				0.2238	Control HFD vs. A-KO HFD			*	0.0385
	Control HFD vs. Control CD			*	0.0151	Control HFD vs. Control CD			*	0.014	Control HFD vs. Control CD			*	0.0108	Control HFD vs. Control CD			*	0.0444	Control HFD vs. Control CD				0.172	Control HFD vs. Control CD				0.0572
	Control HFD vs. A-KO CD			*	0.0359	Control HFD vs. A-KO CD			****	< 0.0001	Control HFD vs. A-KO CD			***	0.0003	Control HFD vs. A-KO CD			*	0.0255	Control HFD vs. A-KO CD			*	0.0297	Control HFD vs. A-KO CD			*	0.0107
	A-KO HFD vs. Control CD				0.6239	A-KO HFD vs. Control CD				0.8581	A-KO HFD vs. Control CD				0.8407	A-KO HFD vs. Control CD				0.8177	A-KO HFD vs. Control CD				0.9834	A-KO HFD vs. Control CD				0.9955
	A-KO HFD vs. A-KO CD				0.8218	A-KO HFD vs. A-KO CD			*	0.0142	A-KO HFD vs. A-KO CD				0.1938	A-KO HFD vs. A-KO CD				0.6901	A-KO HFD vs. A-KO CD				0.6664	A-KO HFD vs. A-KO CD				0.803
	Control CD vs. A-KO CD				0.9896	Control CD vs. A-KO CD				0.1471	Control CD vs. A-KO CD				0.6991	Control CD vs. A-KO CD				0.9969	Control CD vs. A-KO CD				0.8914	Control CD vs. A-KO CD				0.9309
	Figure 2t:
	Ucp1		Ppargc1a
	Control	A-KO	Control	A-KO
	92.4914	104.168	0.239098	0.650842
	62.6035	166.692	0.16232	0.413906
	89.6249	145.142	0.435113	0.513797
	84.9111	177.64	0.400564	0.60622
	158.225	159.761	0.37628	0.447001
	132.993	178.83	0.413857	0.414142
	101.047	242.952	0.286873	0.725076
	142.578	206.606	0.444856	0.420464
	162.132	231.674	0.431974	0.484862
	148.265		0.338886
	107.741		0.269484
	177.376		0.513219
	150.428		0.464126
P value:		0.0037		0.0038	Two-tailed t-test
Summary:		**		**
	Figure 2u:
	Ucp1		Ppargc1a
	Control	A-KO	Control	A-KO
	0.0333944	0.414414	0.00873801	0.0397833
	0.00846566	0.0900034	0.00612912	0.0716282
	0.0283482	0.089196	0.001307	0.0675811
	0.0185748	0.0237825	0.01261	0.0174853
	0.0160402	0.0109025	0.00327479	0.0223235
	0.017358	0.30966	0.00275041	0.012799
	0.181874	0.04683	0.00161552	0.00290062
	0.00500326	0.1795	0.0184768	0.00264849
	0.0159393		0.0339008
	0.00565316		0.0100293
	0.0291482		0.00145607
	0.0406227		0.0154554
P value:		0.0226		0.0302	Two-tailed t-test
Summary:		*		*
	Figure 2v:
	PDGFRa+	PDGFRa-
	0.486804	0.397568
	1.09944	0.282118
	0.33276	0.219397
	0.745779	0.2266
	1.637	0.701
	2.093	0.714
	1.921	0.928
	1.666	1.197
		0.905
P value:		0.0271	Two-tailed t-test
Summary:		*

## Sheet: Fig. 3
	Figure 3a:
	ATP Control	ATP UV	ADP Control	ADP UV	AMP Control	AMP UV	Ado Control	Ado UV	Ino Control	Ino UV	Hypo Control	Hypo UV
	206.658	264.87	411.307	798.197	96.4115	71.5202	526.397	160.534	605.34	3033.51	258.425	1083.35
	151.389	338.048	412.654	888.688	78.226	101.807	463.482	228.591	522.73	2941.81	209.503	1152.44
	120.978	351.283	415.828	859.891	74.1321	81.2138	431.878	293.044	690.005	2759.3	251.937	1058.94
	120.558	292.392	421.867	759.62	83.263	77.3645	461.357	208.646	621.179	2704.1	257.665	959.087
	109.168	243.065	415.327	609.299	77.579	99.8623	493.522	190.148	737.996	2411.39	263.636	930.608
	117.394	213.977	404.13	741.247	76.7843	71.1734	473.32	137.582	752.055	2582.06	280.529	971.202
P value:		0.0003		< 0.0001		0.6804		< 0.0001		< 0.0001		< 0.0001	Two-tailed t-test
Summary:		***		****				****		****		****
	Figure 3b:
	UCP1		TFAM		PPARG		FABP4
	Control	Inosine	Control	Inosine	Control	Inosine	Control	Inosine
	0.731965	1.1571	0.954036	1.04194	0.784586	1.16648	0.70248	1.28436
	1.22636	1.40718	0.952313	1.0971	0.974225	1.06254	1.09495	1.04852
	1.04168	1.85348	1.09365	1.29015	1.24119	1.29832	1.20257	0.908182
	0.763834	1.10205	0.82527	1.52919	1.00903	1.12473	0.78737	1.14811
	1.43975	1.26185	1.16034	1.05784	1.07927	1.48936	1.1663	1.37222
	0.796414	1.37976	1.01439	1.14191	0.9117	1.58677	1.04633	1.1309
P value:		0.0494		0.0584		0.0223		0.1987	Two-tailed t-test
Summary:		*				*
	Figure 3c:				Figure 3c:
	NTC2B	NTC2B+Dip	ENT1-Crispr		One-way ANOVA with Tukey's multiple comparisons test
	0.875855	0.430878	0.518467					Summary	Adjusted P Value
	0.99858	0.760344	0.56526		NTC2B vs. NTC2B+Dip			*	0.0264
	1.12557	0.642118	0.701512		NTC2B vs. ENT1-Crispr			*	0.0222
					NTC2B+Dip vs. ENT1-Crispr				0.9879
	Figure 3d:
	hMADS		hWA
	Control	Inosine	Control	Inosine
	1	1.29	1	1.25
	1.0001	1.65	0.99999	1.1
	0.9999	2.06	1	1.41
	1	1.8	1	1.36
	1	1.01	1	1
P value:		0.0165		0.0199	Two-tailed t-test
Summary:		*		*
	Figure 3e:
	NTC2B	ENT1-Crispr
	0.013157	0.046146
	0.0163	0.033663
	0.014167	0.035024
	0.025381	0.038416
	0.015684	0.021972
	0.018387	0.015972
P value:		0.0128	Two-tailed t-test
Summary:		*
	Figure 3f:
	Time (minutes)	non transduced				NTC2B				hENT1crispr
	0.941107	11.7568	13.2504	17.6023	8.69056	14.5869	10.9061	10.9482	10.554	16.8944	21.8673	25.8895	22.8102
	8.47277	11.2445	12.1691	17.1205	7.71222	14.5268	10.4473	10.6593	10.0415	15.5155	20.0562	25.1197	23.4493
	15.9998	10.5135	12.7577	16.6075	8.36316	14.1024	10.5013	10.154	9.91547	15.7768	19.4296	26.3189	22.6262
	23.6195	10.4052	12.5699	16.2895	7.49831	13.6242	9.99445	9.32768	9.42869	14.7172	19.123	23.278	22.4149
	31.2345	4.17177	6.76057	7.15407	3.32579	5.89162	3.90662	4.00414	4.89547	7.25245	9.45821	11.5847	9.21576
	38.765	5.04627	7.11882	7.41022	3.45129	6.06685	4.28387	4.33288	4.95598	8.09602	8.82512	10.7174	10.4472
	46.2903	3.96909	6.45607	7.03713	3.19078	5.35783	3.35868	3.97669	4.68417	6.73718	8.72875	10.2227	9.56151
	53.817	4.43131	7.68327	7.67784	3.42509	6.74104	4.01974	4.23657	4.54214	7.01852	7.97746	11.8347	10.7831
	61.438	17.8171	23.4733	28.0407	14.2789	24.6114	20.5007	18.2574	15.8782	25.131	25.8161	30.959	42.7611
	68.9622	19.2386	24.2324	29.2666	15.0382	25.4014	20.2708	18.5353	16.2694	24.8347	28.7233	36.5822	43.5869
	76.4894	19.6729	24.8607	30.2868	15.3757	25.0531	20.7569	19.8188	16.8065	26.1732	31.5144	39.0242	44.2102
	84.0207	19.7609	Figure 4e+A86:N103:	30.6419	15.2812	25.8615	20.7294	19.7122	17.2142	26.7387	31.2161	40.7747	44.0282
	91.639	3.14359	6.49047	6.77537	3.32068	3.98452	2.81732	3.84455	4.12161	7.33234	8.81317	10.5456	7.94067
	99.1646	3.41547	6.38483	5.87702	2.69838	4.05921	2.46733	3.46883	3.7727	6.59699	7.52444	9.98456	6.80241
	106.693	3.35368	6.49671	5.74913	2.8821	4.11914	3.15248	3.40656	4.20201	6.83022	8.42224	7.76011	6.92085
	114.225	3.30395	7.03254	5.50119	3.30229	3.95553	2.9538	3.80007	3.99744	7.20636	8.77666	9.11582	7.7351
	Figure 3i:
	WT	Ile216Thr
	0.89969	0.602718
	0.916445	0.71643
	0.826596	0.783793
P value:		0.0392	Two-tailed t-test
Summary:		*
	Figure 3j:
	Association of rs45573936 with BMI under linear regression model after adjusting for age and sex:
	rs45573936	N	BMI (kg/m2) (mean ± SD)	Beta (95% CI)	P value
	TT (Ile/Ile)	822	26.56±4.68	-0.98 (-1.959,-0.005)	0.049
	TC (Ile/Thr)	71	25.37±4.15
	CC (Thr/Thr)	1	23.40
	rs45573936: BMI-groups
				BMI-groups					Total
				underweight	healthy weight	overweight	obesity	severe obesity
	rs45573936	TT	Number	10	317	336	145	14	822
			% von rs45573936	0.012	0.386	0.409	0.176	0.017	1
		TC	Number	2	37	24	8	1	72
			% von rs45573936	0.028	0.514	0.333	0.111	0.014	1
		CC	Number	0	1	0	0	0	1
			% von rs45573936	0	1	0	0	0	1
	Total		Number	12	355	360	153	15	895
			% von rs45573936	0.013	0.397	0.402	0.171	0.017	1

## Sheet: Extended Data Fig. 1
	Extended Data Figure 1a:
		22°C			30°C			P value:	Summary:	Two-tailed t-test
	Casp3	1.21	0.89	0.9	1.11	0.78	1.41	0.6589
	Casp7	1.45	0.68	0.87	1.36	1.18	1.76	0.207
	Bcl2	1.36	0.78	0.86	1.82	1.24	1.81	0.0775
	Ddit3	1.2	0.7	1.1	1.97	1.31	1.93	0.0486	*
	Xbp-sv	1.25	0.94	0.81	2.57	1.29	2.91	0.0695
	Bax	1.18	0.83	0.99	2.11	2.04	1.88	0.0012	**
	Extended Data Figure 1b:
		22°C			30°C			P value:	Summary:	Two-tailed t-test
	Casp3	0.9	1.14	0.96	1.25	0.8	0.83	0.8173
	Casp7	0.92	1.04	1.04	1.22	1.21	1.07	0.0568
	Bcl2	1.07	0.92	1.01	1.18	1.37	1.2	0.0283	*
	Ddit3	0.89	1.02	1.1	1.22	1.25	1.75	0.0916
	Xbp-sv	0.87	1.1	1.03	1.37	1.85	2.02	0.0223	*
	Bax	1.02	0.97	1.02	1	1.93	1.43	0.17
	Extended Data Figure 1c:
		22°C			30°C			P value:	Summary:	Two-tailed t-test
	Casp3	1.12	0.85	1.04	1.11	1.08	0.91	0.7821
	Casp7	1.12	0.75	1.13	1.69	1.39	1.14	0.1147
	Bcl2	1.31	0.89	0.8	0.68	0.64	0.55	0.0804
	Ddit3	1.07	0.76	1.16	1.27	1.31	0.89	0.4255
	Xbp-sv	1.25	0.64	1.11	1.25	1.39	0.88	0.5087
	Bax	1.32	0.74	0.93	1.28	1.28	0.97	0.4181
	Extended Data Figure 1d:		see subfolder "Metabolomics_mBA_Nutlin"							One-Way ANOVA, corrected for multiple comparisons: Tukey's post hoc test, P-values adjusted by Benjamini-Hochberg algorithm
	Extended Data Figure 1e:		see subfolder "Metabolomics_mBA_UV"							One-Way ANOVA, corrected for multiple comparisons: Tukey's post hoc test, P-values adjusted by Benjamini-Hochberg algorithm
	Extended Data Figure 1f:		see subfolder "Metabolomics_mBA_UV"							One-Way ANOVA, corrected for multiple comparisons: Tukey's post hoc test, P-values adjusted by Benjamini-Hochberg algorithm
	Extended Data Figure 1g:		see subfolder "Metabolomics_mBA_UV"							One-Way ANOVA, corrected for multiple comparisons: Tukey's post hoc test, P-values adjusted by Benjamini-Hochberg algorithm
	Extended Data Figure 1h:		see subfolders "Metabolomics_mBA_UV" and "Metabolomics_mBA_Nutlin"							One-Way ANOVA, corrected for multiple comparisons: Tukey's post hoc test, P-values adjusted by Benjamini-Hochberg algorithm
	Extended Data Figure 1i:
	ATP Control	ATP Nutlin	AMP Control	AMP Nutlin	ADP Control	ADP Nutlin	Ado Control	Ado Nutlin	Ino Control	Ino Nutlin	Hypo Control	Hypo Nutlin
	7.98165	53.4513	4653.83	81205	28.3792	113.441	47.5972	73.0165	66.5085	258.306	235.776	775.874
	5.72051	47.0217	5908.21	80991.2	34.323	174.996	28.3371	87.6875	31.3568	242.968	171.725	611.153
	8.91064	15.5797	4779.86	17237.8	38.3184	76.7932	27.8643	72.0774	33.0083	145.524	151.827	340.585
	6.38408	77.8385	6176.27	64785.2	32.993	165.778	28.3981	68.9633	35.6846	235.266	150.684	507.755
	8.28574	55.1208	6552.16	62467.4	31.1882	197.198	29.787	89.7345	39.4126	221.516	162.344	390.36
	8.8893	49.3909	5890.54	64352.2	34.1054	172.294	21.5059	73.3138	34.267	192.63	138.526	407.673
P value:		0.0004		0.0002		< 0.0001		< 0.0001		< 0.0001		0.0006	Two-tailed t-test
Summary:		***		***		****		****		****		***
	Extended Data Figure 1j:
	Ppargc1a		Pparg		Fabp4
	Control	UV	Control	UV	Control	UV
	0.002093	0.005054	0.072789	0.094603	3.115	4.878
	0.004029	0.006127	0.089994	0.146021	4.769	7.208
	0.005441	0.007027	0.111572	0.124782	4.845	5.726
	0.003017	0.006123	0.081598	0.078136	4.059	4.812
	0.002522	0.010507	0.064931	0.165362	3.05	10.471
	0.002468	0.009087	0.075997	0.104781	4.648	5.12
P value:		0.0021		0.0365		0.038	Two-tailed t-test
Summary:		**		*		*
	Extended Data Figure 1k:
	log[Inosine], M	% of max. response
	-7.52288	16.0184	66.2529	-4.19325
	-7	56.6569	10.9083	-15.5097
	-6.52288	142.939	33.8476	63.1422
	-6	97.3229	112.776	87.0222
	-5.52288	93.9665	79.6436	126.39
	-5	117.589	26.7961	104.888
	Extended Data Figure 1l:
	Ecs	ECs UV	Fibros	Fibros UV
	15.8983	23.6526	15.5684	15.5974
	13.8123	36.2085	14.2091	25.8463
	14.9443	29.6327	17.1513	17.6707
	13.5424	41.663	16.0799	17.2698
	10.2249	31.8298	26.149	18.9138
			11.3588	22.4122
P value:		0.0003		0.2913	Two-tailed t-test
Summary:		***
	Extended Data Figure 1m:
	Entpd1		Nt5e		Ada		Pnp		Xo
	BA	WA	BA	WA	BA	WA	BA	WA	BA	WA
	0.0519031	0.0205383	0.00679466	0.00499906	0.178299	0.154973	3.02071	3.48561	0.293495	0.492931
	0.225264	0.0145099	0.00751677	0.0042941	0.175728	0.103667	2.96203	2.54686	0.375874	0.364625
	0.0251496	0.016644	0.00716358	0.00471567	0.238235	0.131547	3.42969	2.63961	0.45978	0.35484
	0.189855	0.0265915	0.0177138	0.00186358	0.164984	0.0441922	5.24202	1.96419	0.704954	0.166555
	0.242455	0.0288777	0.0173742	0.00190686	0.140505	0.0492717	4.79638	2.3216	0.489595	0.171881
	0.252891	0.0331865	0.0157431	0.00131604	0.134676	0.0373185	4.90015	1.42875	0.466439	0.133855
P value:		0.0063		0.0033		0.0074		0.0084		0.0475	Two-tailed t-test
Summary:		**		**		**		**		*

## Sheet: Extended Data Fig. 2
	Extended Data Figure 2a:		see subfolder "Phosphoproteomics"
	Extended Data Figure 2b:		see subfolder "Phosphoproteomics"
	Extended Data Figure 2c:		see subfolder "Phosphoproteomics"
	Extended Data Figure 2d:		see subfolder "Phosphoproteomics"
	Extended Data Figure 2e:		(For gel source data see Supplementary Information)
	Control	Inosine
	1	2.77449
	1	1.94188
	1	2.95323
P value:		0.0075	Two-tailed t-test
Summary:		**
	Extended Data Figure 2f:		(For gel source data see Supplementary Information)
	Control	Inosine
	1	2.16293
	1	1.97099
	1	1.60967
P value:		0.0049	Two-tailed t-test
Summary:		**
	Extended Data Figure 2g:		(For gel source data see Supplementary Information)
	Control	Inosine
	1	2.45794
	1	3.21238
	1	3.96761
P value:		0.0071	Two-tailed t-test
Summary:		**
	Extended Data Figure 2h:
	Control	Inosine
	0.154	0.183
	0.171	0.264
	0.152	0.151
	0.126	0.15
	0.138	0.149
P value:		0.2187	Two-tailed t-test
Summary:
	Extended Data Figure 2i:
	Control	Inosine
	0.001944	0.004219
	0.001942	0.004391
	0.001328	0.00338
P value:		0.0038	Two-tailed t-test
Summary:		**
	Extended Data Figure 2j:
	Control	Inosine
	0.394	0.302
	0.335	0.353
	0.356	0.264
	0.414	0.282
	0.334	0.226
P value:		0.0154	Two-tailed t-test
Summary:		*
	Extended Data Figure 2k:
	Control	Inosine
	1.15271	2.30035
	2.8768	2.56688
	0.536187	3.44237
	1.24029	2.41142
	1.61246	2.74179
	0.910568	1.6913
P value:		0.0187	Two-tailed t-test
Summary:		*
	Extended Data Figure 2l:
	non-treated	Inosine	Inosine + MSX-2	Inosine + PSB603	Inosine + MSX-2 + PSB603	NE		One-way ANOVA with Tukey's multiple comparisons test				Summary	Adjusted P Value
	1	1.45	1.38	1.08	0.9	2.87		non-treated vs. Inosine				**	0.0021
	0.999999	1.48	1.34	1.02	0.98	3.02		non-treated vs. Inosine + MSX-2					0.3188
	1	1.44	1.08	1.08	0.98	3.03		non-treated vs. Inosine + PSB603					0.9959
		2						non-treated vs. Inosine + MSX-2 + PSB603					0.9987
								non-treated vs. NE				****	< 0.0001
								Inosine vs. Inosine + MSX-2					0.1166
								Inosine vs. Inosine + PSB603				**	0.0052
								Inosine vs. Inosine + MSX-2 + PSB603				**	0.0011
								Inosine vs. NE				****	< 0.0001
								Inosine + MSX-2 vs. Inosine + PSB603					0.5709
								Inosine + MSX-2 vs. Inosine + MSX-2 + PSB603					0.1834
								Inosine + MSX-2 vs. NE				****	< 0.0001
								Inosine + PSB603 vs. Inosine + MSX-2 + PSB603					0.949
								Inosine + PSB603 vs. NE				****	< 0.0001
								Inosine + MSX-2 + PSB603 vs. NE				****	< 0.0001
	Extended Data Figure 2m:																							AUC:
	time [minutes]	WT vehicle					WT inosine					KO vehicle					KO inosine							WT Vehicle	WT Inosine	KO Vehicle	KO Inosine		One-way ANOVA with Tukey's multiple comparisons test			Summary	Adjusted P Value
	6	24	23	17	23	46	23	23	18	24	53	19	35	16	28	55	16	27	47	22	21	40		4365	4929	4512	3669		WT Vehicle vs. WT Inosine			*	0.0328
	12	73	75	81	69	102	73	77	89	76	132	72	82	61	74	100	61	65	110	64	61	107		4014	6165	4827	4137		WT Vehicle vs. KO Vehicle				0.9075
	18	91	100	110	80	112	90	99	105	107	123	93	83	86	99	111	77	81	115	88	78	104		5502	6033	4563	5187		WT Vehicle vs. KO Inosine				0.9812
	24	90	111	125	94	94	102	141	119	120	104	96	93	94	111	93	73	83	101	89	87	102		4047	5199	5070	4374		WT Inosine vs. KO Vehicle				0.1175
	30	97	111	128	87	97	101	144	126	119	89	101	94	97	127	85	69	102	107	93	87	93		4731	5367	4788	4068		WT Inosine vs. KO Inosine			*	0.0115
	36	91	117	123	78	89	102	142	125	109	76	96	116	97	111	82	70	92	96	100	83	88					5043		KO Vehicle vs. KO Inosine				0.709
	42	91	113	128	72	92	98	132	118	101	91	82	92	94	99	86	68	81	97	83	77	99
	48	76	109	118	69	75	97	112	124	96	85	86	90	89	83	84	60	72	96	84	77	85
	54	75	110	103	74	70	98	112	131	84	113	79	95	83	84	85	87	67	82	77	77	98
	60	63	119	109	80	69	98	114	119	85	110	75	84	103	86	89	77	66	74	80	81	89
	Extended Data Figure 2n:																								AUC:
	time [minutes]	WT vehicle						WT inosine					KO vehicle				KO inosine								WT Vehicle	WT Inosine	KO Vehicle	KO Inosine		One-way ANOVA with Tukey's multiple comparisons test			Summary	Adjusted P Value
	6	18	24	24	21	23	21	27	24	22	18	18	22	24	29	25	23	20	18	27	18	25	19		4749	5553	4719	4218		WT Vehicle vs. WT Inosine			*	0.0457
	12	64	70	74	76	70	84	79	72	72	79	85	67	73	78	77	63	64	71	78	65	84	79		5214	5244	4869	4548		WT Vehicle vs. KO Vehicle				0.8563
	18	82	97	98	95	84	100	102	98	94	100	108	89	97	99	88	77	91	97	94	83	101	97		4662	5622	5325	5211		WT Vehicle vs. KO Inosine				0.9722
	24	99	103	92	113	81	103	101	103	108	96	111	87	111	107	98	83	93	106	105	91	101	104		5376	5238	4926	4890		WT Inosine vs. KO Vehicle				0.2931
	30	103	110	94	110	73	93	114	119	117	114	118	100	100	112	94	91	93	111	111	94	89	104		3933	5490		4146		WT Inosine vs. KO Inosine			*	0.016
	36	101	107	84	120	75	87	107	116	125	119	119	100	105	115	100	92	89	109	108	82	74	95		4647			4593		KO Vehicle vs. KO Inosine				0.634
	42	99	100	91	111	71	94	116	109	124	118	108	92	90	113	95	90	98	113	101	86	84	105					5094
	48	101	111	95	100	82	82	119	104	117	106	101	93	98	99	100	82	93	108	84	72	98	107
	54	92	105	97	107	72	73	120	98	119	89	104	100	85	94	105	75	87	95	78	72	82	106
	60	83	108	80	107	72	96	108	86	100	86	104	95	81	112	103	77	80	99	85	74	80	85

## Sheet: Extended Data Fig. 3
	Extended Data Figure 3a:
	Vehicle	Inosine
	1.9	3.7
	3.7	3.4
	3.3	2.3
	3.2	2.6
	3	3.1
P value:		> 0.9999	Two-tailed t-test
Summary:
	Extended Data Figure 3b:
	day		night
	Veh	Ino	Veh	Ino
	5.7	6.05	30.2	58.475
	11.75	21.525	79.425	88.25
	33.897	13.33	38.268	13.097
	13.641	4.718	17	5.292
	85.948	35.231	145	35.585
P value:		0.3999		0.4541	Two-tailed t-test
Summary:
	Extended Data Figure 3c:
	day		night
	Veh	Ino	Veh	Ino
	3.11506	3.34456	3.67873	4.2664
	3.12907	3.12907	3.23086	3.57938
	3.40431	3.66313	3.26674	3.91843
	3.2749	3.74784	3.60744	3.97398
	3.00812	3.23468	3.44875	3.46018
P value:		0.1259		0.0493	Two-tailed t-test
Summary:				*
	Extended Data Figure 3d:		(For gel source data see Supplementary Information)
	Vehicle	Inosine
	0.863	1.88683
	1.08261	1.05721
	0.904185	2.35528
	0.63862	1.47916
	1.51158	3.34648
	1.35967	0.931788
	2.85424	1.51381
	0.142407	1.91579
	0.030586	1.74756
	0.613094	2.47614
P value:		0.0198	Two-tailed t-test
Summary:		*
	Extended Data Figure 3e:
	Ndufa		Nd5
	Vehicle	Inosine	Vehicle	Inosine
	0.0286946	0.0569156	832.073	651.105
	0.0423119	0.062864	682.529	1111.66
	0.0463202	0.0712167	590.784	1364.48
	0.0449976	0.0618304	1074.41	1207.35
	0.0406935	0.0430657	523.662	1122.82
	0.0375672	0.0518268	821.857	821.751
	0.0259785	0.0295639	592.092	962.903
	0.026652	0.0321568	542.7	618.255
P value:		0.0315		0.0326	Two-tailed t-test
Summary:		*		*
	Extended Data Figure 3h:
	Ppargc1a		Prdm16
	Vehicle	Inosine	Vehicle	Inosine
	0.00844817	0.0128634	0.0100862	0.0496733
	0.00859151	0.0274365	0.0188014	0.0530232
	0.0148698	0.0249666	0.0173058	0.0430463
	0.00229388	0.0212534	0.00541986	0.0120979
	0.0193991	0.0245445	0.0311937	0.0373331
	0.0199901	0.0345036	0.0245574	0.039261
	0.0302259	0.0226366	0.0452814	0.0301408
	0.0234195	0.021913	0.0333824	0.0302132
	0.0172171	0.0230381	0.0234298	0.0557151
P value:		0.0409		0.0208	Two-tailed t-test
Summary:		*		*
	Extended Data Figure 3i:
	Vehicle	Inosine
	278.049	83.629
	202.69	134.136
	414.189	77.463
	587.431	193.011
	554.891	74.85
	294.52	112.525
	317.314	167.481
	857.996	137.972
P value:		0.0012	Two-tailed t-test
Summary:		**
	Extended Data Figure 3j:
	Vehicle	Inosine
	3.2	-2.7
	0.7	-6.7
	-4.2	-4
	-0.7	-2.6
	1.1	-2.2
	3.6	-3.9
	-0.1	-2.3
	2.3
P value:		0.0021	Two-tailed t-test
Summary:		**
	Extended Data Figure 3k:
	Vehicle	Inosine
	2.35	2.46
	3.42	2.96
	2.79	5.04
	3.99	2.86
	2.54	2.82
	2.77	2.32
	2.17	2.61
	2.64	2.57
	2.34	3.33
	3.32	3.84
	2.69	3.52
	4.53	2.59
	2.86	3
	2.77	2.46
	2.46	2.5
	2.51	2.84
	1.69	3.21
	3.08	2.87
	2.73	2.81
	4.25	2.21
	2.35	2.18
	2.02	1.53
	2.26	2.93
	2.58	2.97
	1.63	2.67
	3.06	2.28
	2.28	1.8
	4.5	1.67
	2.1	2.38
	1.57	2.68
	1.97	2.16
	1.91	2.66
	1.47	1.67
	2.18	2.33
	2.2	1.59
	2.45
	1.8
	2.2
	1.57
	1.8
P value:		0.5814	Two-tailed t-test
Summary:
	Extended Data Figure 3l:
	Vehicle	Inosine
	152	156
	134	187
	146	153
	161	202
	217	113
	109	141
	165	170
	176
P value:		0.8635	Two-tailed t-test
Summary:
	Extended Data Figure 3m:
	Vehicle	Inosine
	307	185
	182	187
	172	163
	211	150
	213	127
	150	147
	180	167
	195
P value:		0.0592	Two-tailed t-test
Summary:

## Sheet: Extended Data Fig. 4
	Extended Data Figure 4a:
	Slc29a1			Slc29a2				One-way ANOVA with Tukey's multiple comparisons test
	BAT	WATi	WATg	BAT	WATi	WATg					Summary	Adjusted P Value
	67	51	32	4	2	2		Slc29a1 BAT vs. Slc29a1 WATi			***	0.0005
	63	31	17	4	6	10		Slc29a1 BAT vs. Slc29a1 WATg			****	< 0.0001
	56	34	40	0	1	7		Slc29a1 BAT vs. Slc29a2 BAT			****	< 0.0001
	59	24	23	0	1	10		Slc29a1 BAT vs. Slc29a2 WATi			****	< 0.0001
								Slc29a1 BAT vs. Slc29a2 WATg			****	< 0.0001
								Slc29a1 WATi vs. Slc29a1 WATg				0.7007
								Slc29a1 WATi vs. Slc29a2 BAT			****	< 0.0001
								Slc29a1 WATi vs. Slc29a2 WATi			****	< 0.0001
								Slc29a1 WATi vs. Slc29a2 WATg			***	0.0002
								Slc29a1 WATg vs. Slc29a2 BAT			***	0.0005
								Slc29a1 WATg vs. Slc29a2 WATi			***	0.0006
								Slc29a1 WATg vs. Slc29a2 WATg			**	0.0051
								Slc29a2 BAT vs. Slc29a2 WATi				> 0.9999
								Slc29a2 BAT vs. Slc29a2 WATg				0.8815
								Slc29a2 WATi vs. Slc29a2 WATg				0.9182
	Extended Data Figure 4b:
	Adipoq		Fabp4
	WT	KO	WT	KO
	1.76448	2.42612	13.5228	21.3781
	2.33942	4.4292	26.4515	86.2236
	1.71178	6.23489	18.947	51.3253
	1.06127	11.7419	7.49538	67.5796
	1.98367	24.1332	8.03515	20.4126
	2.70919	4.82081	12.8717	21.4658
	3.93591	4.66929	19.6489	37.8593
	2.57081	8.96855	18.7759	50.2518
	3.3324	3.25873	16.5204	36.6855
P value:		0.0284		0.0026	Two-tailed t-test
Summary:		*		**
	Extended Data Figure 4c:
	time [min]	WT										KO								Basal OCR			Uncoupling efficiency
	0.913476	9.07957	10.0165	11.8046	13.4005	6.60416	9.34239	9.50548	10.978	9.76815	11.7021	23.0633	20.0233	11.4228	13.1046	14.0003	14.9521	13.7817		WT	KO		WT	KO
	8.51514	8.95994	9.99985	11.689	12.7448	6.35472	9.73464	9.60464	10.8491	9.6273	10.8576	23.2786	20.0918	11.0374	12.8202	13.7479	14.3111	13.5151		6.99539	19.2226		21.8482	39.6832
	16.1133	8.81223	9.7967	11.597	12.4534	6.46069	9.2464	8.812	10.2549	9.12683	10.7652	23.5736	20.2675	10.6317	12.5275	13.3812	14.0174	13.3313		7.99995	16.5602		22.1178	37.8456
	23.8118	8.70791	9.67449	11.5858	12.2904	5.34456	9.47297	8.98787	10.4659	10.8919	9.94382	23.9094	20.1638	10.5706	12.525	13.0418	13.5486	13.0585		9.21421	8.85861		12.2048	20.0757
	31.4108	8.66146	9.62543	11.6133	12.1436	5.77854	9.18093	8.74884	10.1646	9.21951	10.2159	24.2403	20.5569	10.29	12.4868	12.9558	13.5559	12.8857		9.90741	10.4076		24.575	21.2474
	39.0128	8.64004	9.62584	11.5425	12.1609	6.06611	8.97858	8.59902	10.2753	9.00838	10.421	24.4737	20.6956	10.2236	12.2611	12.9245	13.441	12.8183		5.26726	10.5277		20.6661	22.6246
	46.6098	8.54881	9.65493	11.4263	12.0126	5.83274	9.25609	8.64865	10.0871	9.2355	10.5607	24.6297	20.7541	9.99197	12.0206	12.9031	13.3195	12.784		7.91898	11.0302		12.7208	21.7957
	54.3076	3.24089	3.44395	3.52365	4.81773	1.88739	2.56135	2.18396	3.42656	4.1779	3.3936	13.0352	10.4612	3.49045	4.32873	4.89588	4.92983	4.88332		8.08717	10.7263		15.8678	23.7841
	61.9068	3.37285	3.70051	3.93802	5.22946	2.17524	3.01338	2.61103	4.16558	4.40169	4.53833	12.8479	10.5813	3.76204	4.69593	5.12675	5.12892	5.20418		7.94271			11.373
	69.5071	3.47745	3.79039	3.97084	5.55313	2.42754	2.95569	2.47953	3.74967	3.80493	4.80204	12.2912	10.5036	3.69385	4.75511	5.52673	5.30319	5.36278		6.95594			3.47825
	77.1993	18.1861	20.7608	23.7183	25.0403	8.33989	11.6359	12.6106	12.1647	9.22969	10.2952	25.2098	25.2644	19.6928	31.2797	25.0657	24.7716	23.2599		7.91122			9.40529
	84.7923	19.1048	20.6153	26.9633	30.3658	9.93965	10.7995	14.2267	14.8286	10.5178	13.4574	30.0943	27.6913	19.6895	30.5374	26.9905	27.1958	27.4154	P value:		0.0026	P value:		0.0075
	92.3872	18.361	20.1536	26.6617	29.0291	10.965	11.8227	14.3145	15.5417	11.4825	15.5551	34.3007	29.5864	19.1353	29.7118	26.3103	30.0843	29.0425	Summary:		**	Summary:		**
	100.076	1.71149	1.82526	2.4353	2.61873	1.13557	0.703317	0.750743	2.18843	3.30774	2.60969	4.1717	3.53522	1.97191	2.09371	3.20126	2.88435	2.71517		Two-tailed t-test			Two-tailed t-test
	107.673	1.84556	1.85208	2.45657	2.70628	1.11167	1.11841	0.669878	2.2588	2.547	2.80039	4.49033	3.80187	1.94353	2.24734	2.93019	3.08992	2.73817
	115.274	1.81684	1.79675	2.38278	2.54596	1.19343	1.32742	0.724834	2.31219	2.17088	2.854	4.35099	3.70731	1.77311	2.11986	2.85348	2.98723	2.60494
	Extended Data Figure 4d:					Extended Data Figure 4d:
	WT	WT+NE	KO	KO+NE		One-way ANOVA with Tukey's multiple comparisons test
	2.494	8.802	8.687	23.134					Summary	Adjusted P Value
	2.342	9.197	11.15	20.804		WT vs. WT+NE			*	0.013
	2.114	9.64	8.906	21.395		WT vs. KO			*	0.0124
	9.182	21.361	19.677	25.182		WT vs. KO+NE			****	< 0.0001
	7.221	21.298	19.459	25.45		WT+NE vs. KO				> 0.9999
	9.072	19.087	21.904	25.231		WT+NE vs. KO+NE			*	0.0256
						KO vs. KO+NE			*	0.0269
	Extended Data Figure 4e:
	WT	KO
	0.0773526	1.27622
	0.279064	0.629432
	0.267525	0.85454
		0.679193
		0.81867
P value:		0.0068	Two-tailed t-test
Summary:		**
	Extended Data Figure 4f:
	WT	KO
	0.568	1.475
	0.487	0.873
	0.937	0.948
	0.88	1.297
	1.096	1.483
	1.163	1.35888
	0.975927	1.20643
	1.08711
P value:		0.0205	Two-tailed t-test
Summary:		*
	Extended Data Figure 4g:
	genotype	BAT	WATg	WATi	heart	muscle	liver	spleen	kidney		Multiple t-tests, statistical significance determined using the Holm-Sidak method with alpha=5.000%
	WT	1.04608	0.957464	1.25035	0.788625	1.01673	1.2711	1.07688	0.817032
	WT	0.577207	1.08132	0.995887	0.680601	0.841619	0.828397	0.703138	1.06946			Summary	P value
	WT	0.623449	1.12096	0.848223	0.993683	1.31094	1.08193	1.03134	0.872511		BAT		0.705126
	WT	1.12646	1.19156	0.846597	1.37688	0.946228	0.546946	1.15056	1.14121		WATi	**	0.00735237
	WT	1.6268	0.648694	1.05894	1.16021	0.88448	1.27163	1.03807	1.09979		WATg		0.786524
	KO	1.198	0.901827	1.40975	1.13022	0.899429	1.16853	0.862134	1.28833		heart		0.416557
	KO	1.33543	1.23563	1.46431	0.968258	1.03926	1.37363	1.10967	1.20702		muscle		0.620316
	KO	1.14243	0.918103	1.84777	0.87672	0.978656	1.25512	0.948011	0.998956		liver		0.219284
	KO	1.33682	0.94384	1.72475	0.81704	1.04292	1.3433	1.29201	0.893656		spleen		0.646211
	KO	0.476327	0.834918	1.14042	0.518508	0.793463	0.929469	1.0422	0.623888		kidney		0.986397
	Extended Data Figure 4h:
	WT	KO
	3784.56	3539.36
	3919.1	3877.61
	3966.03	3614.28
P value:		0.1407	Two-tailed t-test
Summary:
	Extended Data Figure 4j:
	Adipoq		Fabp4		Pparg		Ucp1		Ppargc1a
	WT	KO	WT	KO	WT	KO	WT	KO	WT	KO
	0.0345338	0.144154	0.187476	0.880931	0.0229043	0.0515576	0.0001236	0.010829	0.0001833	0.00063941
	0.0202136	0.225862	0.257717	1.58083	0.0152243	0.046757	0.000568	0.00366309	0.00012552	0.00095416
	0.039684	0.22992	0.283906	1.61673	0.0233266	0.0399704	0.0004389	0.0121371	0.00028122	0.00056652
P value:		0.0041		0.0098		0.0039		0.0322		0.0147	Two-tailed t-test
Summary:		**		**		**		*		*
	Extended Data Figure 4k:
	WT	WT+NE	KO	KO+NE		One-way ANOVA with Tukey's multiple comparisons test
	8.048	11.707	12.264	18.778					Summary	Adjusted P Value
	6.188	14.913	13.464	18.686		WT vs. WT+NE			**	0.0038
	7.819	10.901	16.286	17.414		WT vs. KO			*	0.0198
	9.562	16.707	13.9	15.445		WT vs. KO+NE			****	< 0.0001
	12.936	16.116	14.196	16.261		WT+NE vs. KO				0.8783
	12.542	16.925	11.524	15.737		WT+NE vs. KO+NE				0.2263
						KO vs. KO+NE				0.0576
	Extended Data Figure 4l:
	time [min]	WT Control										KO Control										WT CL									KO CL											basal OCR						average basal OCR
	0.913641	11.308	13.2099	13.6885	9.53986	10.323	9.14865	11.5432	13.709	13.6685	10.3584	13.7335	17.7464	15.7761	16.8353	17.5964	10.8916	11.2757	10.9891	12.0376	12.9481	12.6383	10.305	12.6574	14.254	12.0844	12.2142	10.9872	12.75	11.4562	15.951	17.1091	17.6358	17.7923	17.2909	11.718	11.7681	11.5689	12.1015	12.7411		control			CL			WT	KO
	8.5225	11.2308	13.0226	13.5527	9.85455	10.3796	9.78351	12.2401	14.1557	13.9877	11.6239	13.571	17.5556	15.5868	16.6915	17.3081	11.7221	12.1681	11.7047	12.5712	13.5008	12.069	11.0693	12.0196	13.7645	11.9301	12.6046	11.4846	13.3861	12.2178	16.2662	16.9478	17.391	17.5134	17.0616	12.2198	12.3852	12.0714	12.7525	13.4649		WT	KO		WT	KO		9.65139	11.7454
	16.1339	11.1874	13.0131	13.699	10.1286	10.2647	9.53632	11.8202	13.8061	13.7061	11.8491	13.5867	17.6066	15.6875	16.9934	17.2902	11.5267	11.9714	11.5182	12.5346	13.1097	12.7412	11.4863	11.9998	13.6393	12.0148	12.4535	11.1637	13.0137	12.016	16.6682	17.0472	17.2599	17.4898	17.0159	11.8758	12.1777	11.7386	12.4926	13.1714		9.4244	11.0013		9.87838	12.4895		10.0444	13.7148
	23.837	11.058	12.9063	13.3531	10.0612	9.94988	9.66789	11.6016	13.3903	13.5131	11.1457	13.9866	17.3495	15.5008	16.8309	17.2083	11.5003	11.9339	11.4545	12.3492	12.8557	17.1649	13.8802	14.1282	17.0992	14.6186	15.053	13.3674	16.7871	15.1132	24.8646	24.833	27.0419	26.5072	26.2739	14.2315	16.1229	14.6568	15.6441	15.5466		11.2666	14.7238		8.8223	12.7058		10.3739	13.1857
	31.4385	11.0431	12.9093	13.6227	7.91696	9.77565	9.82049	7.79338	13.4994	13.651	11.5213	14.2455	17.4145	15.5362	17.0629	17.1525	11.4176	11.9768	11.6354	12.7222	12.9099	17.928	14.9047	14.9201	18.0181	15.3184	16.5857	14.9633	18.3399	16.44	25.7376	24.069	28.4549	28.2382	26.5338	15.7262	18.7437	16.4398	17.4404	17.0554		11.2772	12.986		9.47056	13.3854		9.79624	13.4411
	39.0465	11.1487	12.9237	13.7303	8.68981	10.3565	10.1206	7.35466	13.4177	13.5428	11.593	14.3122	17.5008	15.6378	17.2589	17.176	11.5193	12.3128	11.9854	12.8945	12.8648	18.2186	15.5335	15.3568	18.6813	15.7991	17.3398	15.6731	18.7745	17.1106	25.8708	22.585	28.6007	28.2415	24.6113	16.4645	20.2024	17.1386	18.2231	18.1256		7.98125	13.4631		11.6112	13.4191		9.45062	13.4611
	46.6491	11.1117	12.8016	13.6454	8.23419	10.2872	10.3265	7.37712	13.3256	13.5267	11.7281	14.4826	17.511	15.6684	17.387	17.2294	11.5189	12.4403	12.2523	13.1177	12.8706	18.4034	15.9355	15.5864	18.819	15.8746	16.4239	15.5613	17.8224	17.1544	25.668	21.7931	28.3042	28.2732	24.0302	16.6443	20.3798	16.515	18.236	18.4391		8.86199	14.1984		10.0392	12.7238		8.89092	9.30096
	54.3593	3.48537	4.30518	4.97602	2.93801	3.68452	3.74016	2.39984	5.44261	6.27489	5.23892	6.49492	7.97544	6.97498	7.76378	7.75542	5.60816	5.67222	6.28396	6.04231	6.35081	10.2968	7.24022	8.25633	11.2866	9.05541	10.3118	9.41474	13.3687	10.4546	13.791	13.5856	17.2091	16.8367	16.3891	11.5902	16.4147	11.6449	13.7147	12.6043		7.76485	9.40836		10.017	9.19355		10.0562	9.42838
	61.9645	3.67496	4.54643	5.03807	3.23812	4.24001	3.89412	2.82353	5.38821	6.27797	5.19987	6.88044	8.53734	7.35366	8.01728	7.98252	5.65783	5.76339	6.00302	5.85303	6.27411	10.0853	7.59907	8.23122	10.6896	8.63514	10.0511	9.20644	12.2188	10.7445	14.217	14.1687	18.5522	17.5316	16.7986	11.5544	15.7823	11.1423	12.9943	12.2916		10.0562	9.53773			9.31903		9.85927	9.23387
	69.5671	3.82251	4.85103	5.30641	3.88986	3.65904	4.01475	2.87837	5.52205	6.35919	5.30338	7.38516	9.07959	7.93012	8.2096	8.56093	5.69989	5.77424	6.15588	5.90038	6.61168	9.54943	9.69739	7.86816	10.142	8.33396	9.58667	8.85385	11.19	10.1664	14.4218	14.7043	19.373	18.3386	18.1183	11.0459	14.9878	10.4365	12.2144	11.8455		11.2243	8.87932		8.49418	9.58843		10.6901	9.73079
	77.2759	23.2774	18.8612	25.466	19.0513	12.4544	28.8304	19.5215	30.1585	32.4422	21.3148	15.1548	19.1173	18.2166	16.5649	20.5322	32.2465	32.8371	32.1063	32.5988	33.8131	28.4173	22.8884	23.7	25.3912	22.832	20.0442	22.684	18.4566	23.0732	22.902	25.6506	29.3049	30.1404	21.6463	19.9837	19.7226	17.8103	19.5142	23.9921		10.9082	9.17525		10.472	10.2863		9.62278	10.7043
	84.8798	17.1695	13.4601	20.6187	16.2428	9.70772	24.1271	17.318	31.4676	31.5698	21.3173	11.7128	13.6313	12.452	13.522	15.0531	23.6772	26.8132	25.3502	28.6484	25.2609	27.5257	22.6269	22.8664	23.1877	21.8193	19.7823	22.9964	17.1281	22.0376	26.6789	25.9424	30.4087	30.7222	27.9514	18.2723	18.2281	15.4276	17.3567	22.2562		9.44591	10.5956		9.79964	10.8129	P value:		0.0239
	92.4921	13.8835	12.241	16.1443	13.083	8.10505	20.5792	22.3545	30.1549	25.758	22.6539	10.8687	12.1249	11.2112	12.1733	12.7131	19.7202	23.0598	21.3724	26.8113	21.6391	22.8558	19.1404	17.959	20.8117	19.8302	19.1051	23.2007	16.0269	21.3237	24.6128	24.8578	27.8924	28.7891	26.9586	16.1045	16.4356	14.0367	15.6056	20.1874							Summary:		*
	100.198	1.91855	1.96449	2.69442	2.26261	1.50101	1.66977	1.8018	2.76346	2.96981	2.12416	2.82582	3.20966	3.03817	3.65159	3.48917	2.14454	2.34726	2.996	3.44143	2.58408	3.31871	2.70249	2.70053	2.17335	2.04562	2.76149	2.86739	2.77652	2.23315	4.71225	4.54999	4.02217	4.15633	4.45256	3.01491	3.10635	2.3415	2.42309	2.31437
	107.804	1.82906	1.83014	2.64881	2.35314	1.59805	1.77723	1.82368	2.75687	2.98277	2.45764	2.70598	3.06431	2.90104	3.7557	3.29009	2.26403	2.55872	2.84504	3.40898	2.61434	3.03266	2.78211	2.60724	2.17626	2.08311	2.67405	2.8527	2.61437	2.29075	4.48616	4.58496	4.13463	4.25601	4.5158	2.94927	3.06835	2.2914	2.32625	2.47125
	115.413	1.76296	1.74659	2.42177	2.14731	1.40273	1.77147	1.76398	2.58175	2.79791	2.40322	2.58543	2.88278	2.70148	3.53031	3.09185	2.11831	2.4337	2.63884	3.3594	2.514	2.86278	2.66404	2.52919	2.02805	1.97553	2.43655	2.66949	2.54173	2.2164	4.17866	4.34144	3.87447	4.0707	4.29208	2.68221	2.85866	2.15012	2.20625	2.35847
	Extended Data Figure 4m:
	WT	KO
	0.126	0.206
	0.145	0.358
	0.144	0.382
	0.218	0.308
	0.104	0.388
	0.339	0.643915
	0.200261	0.217206
P value:		0.0167	Two-tailed t-test
Summary:		*
	Extended Data Figure 4n:
	Basal O2 cons.		UCP1-med. O2 cons.
	WT	KO	WT	KO
	0.145975	0.093973	0.0287318	0.102745
	0.047158	0.083367	0.0828827	0.145893
	0.097405	0.217848	0.0222145	0.0524272
	0.10296	0.156473	0.0220629	0.0513671
	0.171041	0.263066	0.0114029	0.0462435
	0.212359	0.280558	0.0444257	0.184529
		0.254536		0.0990712
P value:		0.1436		0.0239	Two-tailed t-test
Summary:				*
	Extended Data Figure 4o:
	WT	KO
	12.8	5
	20	7.8
	11.7	10.6
	10.29	7.79
	12.46	10.44
	11.5	8.32
	15.27	8.49
P value:		0.0039	Two-tailed t-test
Summary:		**
	Extended Data Figure 4p:
	BAT - WT	BAT - KO	WATi - WT	WATi - KO	WATg - WT	WATg - KO
	0.504872	0.430169	3.45777	1.61932	5.50766	1.80881
	0.422161	0.379359	1.96704	1.77082	3.89972	2.42698
	0.568497	0.462319	2.22572	1.8599	3.7526	2.04396
	0.30284	0.363478	1.82728	1.1058	4.39069	1.97835
	0.389352	0.337455	2.78929	1.64509	3.86498	2.75055
	0.292153	0.331507	1.36641	1.95	3.2821	2.76507
	0.340053	0.392114	2.89708	2.24353	4.47427	3.37224
P value:		0.6899		0.0636		0.0003	Two-tailed t-test
Summary:						***
	Extended Data Figure 4q:
	WT	KO
	57.55	53.25
	80.3	48.2
	59.8	56.9
	65.05	60.2
	63.2	56.73
	69.73	70.18
	89.3	54.5
P value:		0.0343	Two-tailed t-test
Summary:		*
	Extended Data Figure 4r:
	Time [hours]	WT							KO							P value:	Summary:	Two-tailed t-test
	6	2.61321	2.03636	3.08832	2.95406	3.17989	3.40625	3.0804	3.68269	3.33566	3.53177	3.9554	3.6358	3.71005	3.24339	0.0045	**
	7	2.8066	1.90152	2.88462	2.82585	3.1164	2.92708	2.73261	3.42548	3.31294	3.43646	3.92606	3.31481	3.61872	3.24339	0.0012	**
	8	2.06368	2.09091	2.60684	2.61447	3.04308	2.96875	2.60614	2.60817	3.64511	3.32776	3.65694	3.40741	3.5331	3.13757	0.0025	**
	9	2.74371	1.90909	2.83001	3.07158	3.15344	2.98958	2.89973	2.96474	3.08858	3.11037	3.72653	3.47531	3.24772	3.15873	0.0314	*
	10	2.47052	2.0303	2.87037	2.82585	2.95238	3.08854	2.68744	3.38942	3.71503	3.51171	3.55047	3.70988	3.72717	3.12169	0.0002	***
	11	2.41156	1.82576	2.64245	2.85256	3.14815	3.16146	2.60614	2.84856	3.11189	3.54515	3.69718	3.5679	3.11644	3.3545	0.0087	**
	12	2.31132	1.81818	2.71367	2.92735	2.93651	2.95312	2.66486	3.05288	3.77622	2.81773	3.69718	3.53086	3.20206	3.25397	0.0047	**
	13	2.53931	1.88889	3.29535	2.88462	3.48148	3.03646	2.72358	3.1891	3.33333	2.86511	3.70892	3.82716	3.09931	3.26455	0.0601
	14	2.40566	1.65152	2.73504	2.85256	3.42328	3.17708	2.99458	3.08894	3.48776	3.08528	3.62089	3.76543	3.41324	3.1164	0.0257	*
	15	2.79481	1.91667	2.64957	2.9594	3.42857	2.94792	2.76874	3.02885	3.27797	3.57023	3.70892	3.64815	3.60731	3.07407	0.0087	**
	16	2.39387	1.90909	2.64245	3.13034	3.25397	2.86458	2.72358	3.26923	3.47028	3.30267	3.62089	3.49383	3.29909	3.28042	0.0024	**
	17	2.48428	1.9899	3.30484	3.01816	2.99471	3.03646	2.86811	2.85256	3.84615	2.79822	3.47418	3.58642	3.49315	3.35979	0.0333	*
	18	2.1816	2.13636	2.10114	3.32799	3.44444	3.06771	2.8636	3.125	3.14685	3.49498	3.73826	3.73457	3.6016	3.30688	0.0117	*
	19	2.61792	2.40909	2.9131	3.44551	3.44973	3.42188	3.03071	3.1851	3.63636	3.82943	4.02582	3.82099	3.47032	3.5291	0.0085	**
	20	2.76533	2.34091	2.83476	3.53633	3.8254	3.67708	3.13911	3.40144	3.75874	3.47826	4.06103	3.91975	3.82991	3.74074	0.0235	*
	21	2.75157	2.51515	2.87749	3.4188	3.85714	3.38542	3.04426	3.58974	3.75291	3.73467	4.18427	3.92593	3.81849	3.61905	0.0037	**
	22	2.72995	3.12879	3.0057	3.69124	3.66138	3.43229	2.85456	3.62981	3.73252	4.03846	4.0493	4.05556	3.93836	3.60317	0.0019	**
	23	3.1191	2.71212	3.16239	3.37073	3.24868	3.43229	3.11653	4.09856	3.97727	4.05518	3.80869	3.96914	3.78425	3.48677	< 0.0001	****
	24	2.85967	2.95454	3.58974	3.34402	3.26984	3.52604	3.37398	4.25481	4.35315	4.24749	3.89085	4.19136	3.44178	3.61905	0.0011	**
	1	2.86557	2.73485	3.34758	3.2532	3.30688	3.63542	3.09395	4.05048	3.92482	4.13044	3.59155	3.69136	3.61301	3.49736	0.0015	**
	2	2.64937	2.76768	3.20038	3.49893	3.2328	3.46354	2.90425	4.27885	3.84615	3.93534	3.5446	3.64197	3.44178	3.59788	0.002	**
	3	2.69458	2.53788	3.20513	3.32799	3.11111	3.57812	2.64228	3.91827	3.8986	3.83779	3.71479	3.57407	3.41324	3.52381	0.0015	**
	4	2.74174	2.62879	3.07692	3.21581	3.02645	3.40625	2.64228	3.77404	3.99476	3.96321	3.63263	3.81481	3.49886	3.5291	< 0.0001	****
	5	2.78891	2.55303	3.11254	3.21581	3.65079	3.17188	2.71454	4.1226	3.81119	4.29766	3.35681	3.53086	3.5331	3.55556	0.003	**
	Extended Data Figure 4s:
	day		night
	WT	KO	WT	KO
	3.62222	5.88889	16.0889	16.0889
	46.2692	0.851064	36.087	1.88889
	17.5333	2.73333	57.8043	17.6757
	7.91781	0.944444	54.1111	11.0417
	2.9863	1.46479	19.8611	4.77778
	4.43836	3.5	42.7917	16.1389
	1.54794	0.479452	26.7917	12.4722
P value:		0.1348		0.0027	Two-tailed t-test
Summary:				**
	Extended Data Figure 4t:
	WT	KO
	3.71912	3.71912
	3.71912	3.11012
	2.80791	3.11012
	3.49286	3.49286
	3.55	3.32714
	3.55	3.32714
	3.32714	3.32714
P value:		0.4688	Two-tailed t-test
Summary:
	Extended Data Figure 4u:
	WT	KO
	0.131269	0.274763
	0.170331	0.167469
	0.114257	0.304343
	0.320463	0.349906
	0.0854999	0.330545
	0.0833519	0.297135
	0.240326	0.37101
P value:		0.007	Two-tailed t-test
Summary:		**
	Extended Data Figure 4v:
	WT	KO
	0.154618	1.88587
	0.103992	0.155434
	0.168447	0.288003
	0.28743	1.13841
	0.0993502	0.464082
	0.08314	0.481295
P value:		0.0552	Two-tailed t-test
Summary:
[truncated: 4 more columns]

## Sheet: Extended Data Fig. 5
	Extended Data Figure 5a:
	BAT Slc29a1		WATi Slc29a1
	Control	A-KO	Control	A-KO
	0.034633	0.022722	0.120132	0.078231
	0.032676	0.014951	0.04241	0.018506
	0.0204971	0.010892	0.05404	0.018422
	0.0273588	0.017667	0.0216208	0.04066
	0.0295933	0.00923948	0.117499	0.0182746
	0.0320126	0.0166734	0.0303775	0.0370151
		0.0219052		0.0233236
		0.0179714		0.0179002
		0.0121134		0.00173056
		0.0140637		0.0201817
		0.0113553		0.0239955
		0.0131439
P value:		< 0.0001		0.0269	Two-tailed t-test
Summary:		****		*
	Extended Data Figure 5b:
	Fabp4		Pparg		Adipoq		Ucp1		Ppargc1a
	Control	A-KO	Control	A-KO	Control	A-KO	Control	A-KO	Control	A-KO
	15.3847	45.1797	0.0984418	0.188918	2.75866	4.67271	0.0011813	0.00265646	0.00146979	0.00808529
	15.4725	147.022	0.203018	1.07899	2.66514	8.63968	0.00126662	0.00790104	0.00332345	0.0213932
	9.11912	68.978	0.107306	0.432604	2.0135	6.87126	0.00122007	0.00406676	0.0013063	0.00796903
	6.27882	77.4516	0.106651	0.474898	1.72068	7.84167	0.000447		0.00396327	0.00889788
P value:		0.016		0.0726		0.0019		0.0342		0.0349	Two-tailed t-test
Summary:		*				**		*		*
	Extended Data Figure 5c:
	Fabp4		Pparg		Adipoq		Ucp1		Ppargc1a
	Control	A-KO	Control	A-KO	Control	A-KO	Control	A-KO	Control	A-KO
	6.08495	44.9497	0.0677794	0.218496	0.661761	4.38962	0.00020183	0.00059654	0.00077415	0.00637562
	9.66927	52.0399	0.110016	0.244913	1.11849	3.11993	0.00018698	0.00133872	0.00062725	0.00595309
	18.3276	135.534	0.0208971	0.523137	4.07415	8.42614	0.00023133	0.00040757	0.00197512	0.00105081
	3.29941	173.042	0.043722	0.106858	0.631377	8.09145	2.2237e-05	0.00017927	0.00034069	0.00151416
	0.746818	210.279	0.0907021	0.367618	0.215222	8.74954	0.00019538	0.00078156	0.00037681	0.00265657
	11.4075	67.399	0.115607	0.517521	1.31787	6.95114	9.7e-06	0.0055801	0.0036081	0.013161
	9.07248	99.8363	0.0859413	0.730254	1.11027	9.22572	5.66e-05	0.0058776	0.0027014	0.0100126
	6.91515	66.7825	0.0862778	0.613142	0.693536	6.88153	3.3e-05	0.0056427	0.0036336	0.0097748
P value:		0.0005		0.0006		< 0.0001		0.0204		0.0148	Two-tailed t-test
Summary:		***		***		****		*		*
	Extended Data Figure 5d:
	Basal O2 cons.		UCP1-med.O2 cons.
	Control	A-KO	Control	A-KO
	1.00824	1.11418	1.43489	2.87159
	1.18477	1.79485	0.796317	0.752475
	1.17261	1.59326	0.16549	0.97022
	0.854244	0.772014	1.25313	1.84992
	0.955292	1.35028	1.3347	4.16583
	1.09827	1.17328	1.25747	2.04196
	0.601169	1.94471	1.06734	3.49241
P value:		0.0365		0.0286	Two-tailed t-test
Summary:		*		*
	Extended Data Figure 5e:
	Basal O2 cons.		UCP1-med.O2 cons.
	Control	A-KO	Control	A-KO
	0.557293	0.623993	0.125961	0.174086
	0.21951	0.546223	0.0670253	0.131756
	0.235999	0.361006	0.0438558	0.131474
	0.282367	0.400673	0.051178	0.105983
	0.298387	0.438493	0.0482532	0.0330573
	0.268952	0.532289	0.0409258	0.150031
	0.175017	0.37524	0.0831853	0.172445
P value:		0.0125		0.0134	Two-tailed t-test
Summary:		*		*
	Extended Data Figure 5f:
	Time [minutes]	Control not stimulated															A-KO not stimulated														Control CL stimulated															A-KO CL stimulated
	46.6491	7.98024	7.75694	7.65879	8.46577	10.2607	11.4948	10.9213	10.84	12.2192	10.1662	9.65448	6.44909	10.1397	11.6697	5.93755	14.0497	14.8896	14.1417	15.4049	14.7148	20.102	19.3665	18.0715	19.5864	20.8287	16.3909	16.1846	14.7043	17.3238	9.84789	8.51147	8.23776	7.25233	8.20705	18.3347	15.6633	13.0022	10.4858	12.8093	10.9695	7.94379	12.9674	9.79949	12.0561	17.2908	16.3283	16.9971	19.1424
	54.3593	1.91259	2.52265	2.43876	2.81738	3.85088	4.52247	4.83829	4.07509	5.12522	4.11695	3.22617	2.43699	3.50029	4.36365	4.14065	5.59625	7.09362	5.81291	7.13027	6.79104	10.1192	10.1026	9.14938	10.3859	11.0096	7.93937	8.14468	7.15513	8.68523	3.34124	2.76165	2.72034	1.92337	2.61931	7.84529	6.483	5.24292	5.41959	5.14076	3.74541	4.00927	5.99318	3.03218	4.25042	6.67955	6.56977	6.33326	8.16731
	61.9645	1.84814	2.51059	2.45605	2.72395	3.74671	4.89774	5.18771	4.4993	5.77071	4.51563	3.77798	3.54291	3.72651	4.53935	3.97559	6.03134	7.40151	6.1327	7.62054	7.17322	10.5939	10.3375	9.67455	10.5081	11.4775	8.24126	8.43782	7.54418	9.03035	3.3928	2.74092	2.72931	2.02967	2.69327	7.59564	6.42057	5.07074	5.95681	5.06824	4.09916	4.35723	5.97533	3.16341	4.45231	6.75403	6.44514	6.6856	8.15106
	69.5671	2.09847	2.68156	2.55463	2.88752	3.90132	5.38125	5.51192	5.34946	6.39997	5.06812	4.15192	3.88958	4.07729	4.95292	3.96149	6.55265	8.01784	6.64597	8.16896	7.79556	11.5389	11.2543	10.3885	11.4424	12.844	8.62446	9.10642	8.4036	9.86495	3.56153	3.03198	2.96207	2.40752	2.98325	8.01421	6.6827	5.56169	6.07847	5.60938	4.57567	4.70289	6.07286	3.81561	4.93033	7.06776	6.82877	6.99734	8.35161
	77.2759	17.1365	14.217	14.7224	13.4769	17.6017	26.3312	24.2693	22.7043	29.3705	24.6475	21.8176	18.9973	22.2321	24.6946	8.04347	26.7888	31.1749	31.5762	21.7841	31.9942	32.5624	29.6821	34.6654	20.1106	22.3618	28.3526	28.7095	26.7879	29.0317	15.2775	14.0005	15.5867	14.885	14.6297	34.7866	32.2443	24.9608	20.6084	25.2573	25.6714	15.8733	24.0478	20.982	20.2973	28.8583	29.3742	28.322	32.9236
	84.8798	12.5794	10.4324	11.1534	12.3542	13.0865	20.7033	19.3776	19.6012	24.7991	19.1928	17.7051	16.0966	18.4518	20.1617	7.53089	19.5633	22.6028	21.2913	22.0603	25.3785	30.2805	29.1108	27.4062	24.4561	30.4594	20.5001	21.5786	19.0279	24.7137	13.6807	12.712	14.9754	12.4703	14.2256	32.3824	29.2733	24.6635	19.0028	23.9566	21.3654	13.1169	21.9697	18.5896	21.1773	26.8493	22.8136	22.6457	27.4239
	92.4921	10.207	9.60772	10.0242	11.0229	10.5468	18.3334	17.4553	17.83	21.9519	16.6068	15.8979	14.1562	16.0317	18.1149	6.91937	17.368	19.7376	18.6168	21.9883	23.1522	26.7457	25.0772	24.3053	28.387	30.3776	18.8208	19.6324	17.3523	21.0895	11.9437	10.4492	12.5706	10.3365	13.1154	27.5787	24.6847	22.8557	17.2923	21.9005	16.6304	11.4096	16.895	16.0464	16.7551	24.14	19.3801	19.8852	23.9736
	100.198	0.436878	1.27507	1.21201	1.61867	2.32606	2.50588	2.75135	2.29485	2.57748	2.33956	1.75837	1.77513	1.99845	2.78296	3.4745	2.32269	2.56049	2.3215	3.25687	2.97192	2.92642	2.83847	2.72417	3.5808	3.66338	2.67883	2.89789	3.07971	3.3405	1.96924	1.52908	1.66213	1.01289	1.83567	3.60503	2.95674	2.86051	3.12771	2.40907	2.55631	2.83112	2.75795	1.6703	2.0089	2.81311	2.48603	2.52651	2.74984
	107.804	0.354493	1.24899	1.1827	1.39207	2.15739	2.3404	2.72758	2.18961	2.57099	2.25427	1.9544	1.79045	2.11303	2.93529	3.60137	2.25129	2.65433	2.38318	3.41514	3.00749	3.06836	3.03974	2.83627	3.66472	3.72544	2.72334	2.94516	3.13122	3.41704	1.79767	1.4772	1.66507	0.972518	1.76571	3.21165	2.81422	2.64091	2.88856	2.40674	2.58469	2.82124	2.92924	1.82268	2.33523	2.92661	2.45367	2.48526	2.79791
	115.413	0.25617	1.15524	1.15155	1.29115	2.00245	2.22773	2.64942	2.16906	2.40132	2.14985	1.9811	1.8584	1.9689	2.77006	3.56404	2.10795	2.55352	2.31289	3.2866	2.88398	3.0049	2.90415	2.73372	3.4987	3.63306	2.56515	2.7592	2.99618	3.22669	1.73198	1.3683	1.51033	1.01047	1.77451	2.91228	2.78668	2.5044	2.81531	2.23219	2.54051	2.95332	2.82695	1.71403	2.78646	2.80895	2.3753	2.3684	2.64517
	basal OCR
	control			CL			average basal OCR
	Control	A-KO		Control	A-KO		Control	A-KO				Delta OCR				Uncoupling efficiency
	8.24144	12.3212		8.32752	11.4282		8.28448	11.8747				Control+CL	A-KO+CL			Control	A-KO
	7.05092	12.4698		7.40151	10.8823		7.22621	11.6761				0.32335	3.21172			22.791	36.6704
	7.08152	12.1474		7.29486	11.7811		7.18819	11.9642				0.033271	3.3561			24.2236	43.6983
	8.15122	11.6337		6.88503	12.3021		7.51812	11.9679				-0.07789	3.09259			21.0977	35.9601
	9.05437	11.8744		6.74191	11.2771		7.89814	11.5758				-0.102941	4.38392			24.1981	41.7904
	9.60382	17.614		11.2908	17.8938		10.4473	17.7539				-0.035067	3.5298			23.5376	42.6855
	8.54385	16.6604		9.74202	15.9824		9.14294	16.3214				4.66156	5.42737			31.4255	48.502
	8.6707	15.3897		9.0268	16.8544		8.84875	16.1221				3.61253	6.09494			29.9967	49.652
	9.9043	15.9594		7.08332	17.0353		8.49381	16.4973				1.7076	5.88538			33.4802	48.0572
	7.83798	16.9512		8.07808	16.1373		7.95803	16.5442				1.13344	5.94837			39.1856	49.165
	7.98345	14.1972		8.03723	14.0062		8.01034	14.1017				2.63582	6.0169			35.7826	53.105
	8.25517	12.4312		4.6897	12.6158		6.47244	12.5235				0.39174	4.81405			28.1947	43.4492
	7.47919	12.1516		10.6305	14.0579		9.05484	13.1048				0.405121	4.33262			26.0878	50.3302
	9.63944	14.3448		8.42232	14.9166		9.03088	14.6307				0.63298	5.02466			26.1803	45.786
	2.73575			9.38212			6.05893					0.05305	4.87998			26.8205	46.8432
						P value:		< 0.0001	Two-tailed t-test			0.14889				4.86668
						Summary:		****			P value:		< 0.0001		P value:		< 0.0001
											Summary:		****		Summary:		****
												Two-tailed t-test				Two-tailed t-test
	Extended Data Figure 5g:
	BAT		WATi
	Control	A-KO	Control	A-KO
	1.387	1.736	0.204	0.379
	1.123	1.89572	0.247	0.601096
	1.26412	1.36706	0.202041	0.348749
	1.40561	1.58201	0.412334	0.491
	1.20008	1.12698	0.331	0.53
	1.06063	1.1443	0.47	0.923
	1.052	1.255	0.238	0.499
	1.53	1.3	0.431	0.252
	1.19	1.743	0.34	0.312
	1.285	1.425	0.156	0.37
	1.123	1.132	0.279	0.358
	1.111	1.431	0.273	0.235
			0.222	0.495
			0.202	0.491
P value:		0.0306		0.0052	Two-tailed t-test
Summary:		*		**
	Extended Data Figure 5h:
	Time [hours]	Control						A-KO						P value:	Summary:	Two-tailed t-test
	6	3.65145	3.40304	2.85992	3.31461	3.4689	3.00885	4.55814	3.76087	3.54626	3.51351	3.44388	3.70813	0.0463	*
	7	3.67911	2.94043	2.85344	2.63421	3.04625	3.55457	4.23256	3.65217	3.45081	3.57357	3.14626	2.95056	0.1531
	8	2.82158	3.30798	2.93774	3.14607	3.63636	3.34071	3.5814	3.52174	3.67841	3.73874	3.97959	3.92345	0.0035	**
	9	3.60996	3.327	2.72374	3.22097	3.18182	3.23009	3.48837	3.28261	3.19383	3.15315	3.2398	3.27751	0.662
	10	3.07054	3.25095	3.65759	3.27715	3.08612	3.11947	3.5814	3.02174	3.52423	3.58108	3.13775	3.25359	0.4473
	11	2.86307	3.15589	2.23087	3.2834	3.34928	3.30383	3.4186	3.46377	3.31865	3.21321	3.7415	3.20574	0.0905
	12	3.48548	3.13688	3.09339	3.16479	2.96651	3.00885	4.16279	2.91304	3.37004	3.64865	3.16326	3.32536	0.1649
	13	3.02905	3.1749	2.87938	3.40824	3.42105	2.98673	3.37984	3.45652	3.19383	3.01802	3.29082	2.99043	0.5653
	14	2.8769	2.96578	2.68483	2.65918	2.88676	3.31858	3.25581	3.05797	3.39207	3.13814	3.12925	3.0303	0.0374	*
	15	3.04979	3.34601	3.03502	3.12734	3.32536	3.14159	3.69767	3.3913	3.01762	3.4009	3.85204	3.11005	0.123
	16	3.11203	2.90875	2.607	2.69663	2.87081	3.18584	3.25581	2.93478	3.67841	3.22072	3.44388	2.94258	0.0416	*
	17	3.18119	3.25729	2.81453	2.7965	3.14195	3.00885	3.74419	3.30435	3.06902	3.31832	3.41837	3.18979	0.0318	*
	18	3.79668	3.63118	3.19066	3.55805	4.76077	4.0708	3.23256	3.82609	3.85462	3.8964	3.75	3.89952	0.7147
	19	4.73029	4.5057	4.37743	4.28839	4.54545	4.69027	3.46512	4.45652	4.29515	4.07658	5.05102	5.43062	0.8416
	20	4.73029	4.62611	4.57847	4.56929	4.67305	4.92625	4	5	5.11013	4.66967	4.77891	5.21531	0.5644
	21	4.66805	4.23954	4.4358	3.59551	4.85646	4.77876	4.16279	4.84783	4.77974	4.93243	3.95408	4.88038	0.5383
	22	3.42324	4.67681	4.29961	4.51311	3.94737	4.40266	5.09302	5.02174	4.53744	4.7973	5.02551	5.16746	0.0059	**
	23	3.96266	3.25095	4.2607	3.46442	4.78469	3.45133	4.15504	4.76087	4.53744	4.54955	3.87755	4.97608	0.0604
	24	4.79945	4.06844	3.9559	3.88265	3.38118	3.73156	3.67442	4.72464	3.84728	4.53453	4.13265	3.66826	0.6429
	1	3.6307	2.96578	2.99611	2.80899	3.25359	2.61062	4.09302	3.63043	4.69163	3.35586	4.4898	3.99521	0.0027	**
	2	3.11203	3.44107	3.11284	2.54682	3.15789	3.09734	3.6124	4.67391	3.78855	4.34685	3.2398	3.18182	0.023	*
	3	3.67911	3.06717	3.09987	3.6829	3.26954	3.17109	3.09302	3.88406	4.18502	3.93393	3.53742	4.57735	0.0475	*
	4	3.27801	3.25095	3.07393	2.94008	3.66029	3.31858	3.31783	3.65217	3.76652	4.66216	4.05612	2.91866	0.1035
	5	3.3195	3.51711	3.81323	3.29588	3.4689	3.14159	3.76744	4.45652	3.81057	4.32432	3.21429	3.75598	0.0488	*
	Extended Data Figure 5i:
	Control	A-KO
	3.25	3.1
	3.75	5.5
	5.35	5.25
	3.5	6.65
	3.8	3.3
	6.3	5.45
	4.3	2.7
	6.7	3.2
	2.5	2.85
	5.15	3.2
	3.15	3.1
	6.9	6.05
P value:		0.5564	Two-tailed t-test
Summary:
	Extended Data Figure 5j:
	Control	A-KO
	3811.84	3878.11
	3667.22	3754.28
	3822.62	3803.67
	3616.72	3777.97
	3719.17	3618.07
	3687.85	3804.78
P value:		0.3105	Two-tailed t-test
Summary:
	Extended Data Figure 5k:
	day		night
	Control	A-KO	Control	A-KO
	79.9285	1.35	444.63	24.259
	6.821	4	318.555	131.111
	3.607	4.3928	206.296	117.63
	69.678	9.5	583.555	98.037
	13.607	4.964	261.852	125.148
	20.1785	0.3928	312.222	188.704
P value:		0.0677		0.0025	Two-tailed t-test
Summary:				**
	Extended Data Figure 5l:
	Ucp1		Ppargc1a		Prdm16
	Control	A-KO	Control	A-KO	Control	A-KO
	53.9368	107.517	0.555544	0.51851	0.00855528	0.0101998
	58.365	128.976	0.428409	0.726572	0.00523012	0.0105878
	49.3781	114.523	0.188821	0.51765	0.00622383	0.0258458
	87.7965	161.41	0.297997	0.368411	0.00418442	0.0144721
	116.203	143.876	0.223766	0.593184	0.0115647	0.0106036
	61.1206	99.395	0.198057	0.853543		0.0218269
P value:		0.0033		0.0125		0.0289	Two-tailed t-test
Summary:		**		*		*
	Extended Data Figure 5m:
	Ucp1		Ppargc1a
	Control	A-KO	Control	A-KO
	0.015151	0.574254	0.029452	0.074532
	0.582198	1.82377	0.031313	0.055811
	0.891491	0.299515	0.0184338	0.051626
	0.874424	2.53516	0.00016435	0.0235043
	0.0835546	3.81345	0.0364544	0.0274257
	0.0159877	0.325454	0.0214229	0.0396112
P value:		0.0874		0.0379	Two-tailed t-test
Summary:				*
	Extended Data Figure 5n:					Extended Data Figure 5n:
	Control HFD	A-KO HFD	Control CD	A-KO CD		One-way ANOVA with Tukey's multiple comparisons test
	13.6	8.22	5.78	8.39					Summary	Adjusted P Value
	9.23	8.94	7.42	6		Control HFD vs. A-KO HFD				0.4179
	10.84	13.77	0.78	0.06		Control HFD vs. Control CD			****	< 0.0001
	9.38	15.48	5.68	3.08		Control HFD vs. A-KO CD			****	< 0.0001
	15.45	8.81	0.89	2.21		A-KO HFD vs. Control CD			***	0.0002
	14.08	15.45	5.77	5.77		A-KO HFD vs. A-KO CD			***	0.0001
	13.42	8.53				Control CD vs. A-KO CD				0.9997
	11.6	9.41
	16.53	10.24
	13.95	11.88
	12.52	9.73
	9.94
	13.78
	Extended Data Figure 5o:
	day		night
	Control	A-KO	Control	A-KO
	9.42222	2.2	34.7333	40.6889
	5.66667	50.6444	24.7111	167.111
	6.93333	1.86111	58.4889	52.9545
	9.6	11.7639	104.311	147.015
	51.6	5.72222	95.5111	78.5455
	7.20833	37	30.1806	178.03
	1.94444	0.65	75.6515	23.1167
	17.6389	5.58333	126.197	53.65
	12.2778	12.3	140.076	104.283
	8.59722	1.18056	87.7121	41.875
	62.6944	18.5833	240.849	44.4306
	2.33333		55.6167
	16.2		104.45
P value:		0.6927		0.8008	Two-tailed t-test
Summary:
	Extended Data Figure 5p:
	Control	A-KO
	2.4	3.95
	3.1	2.25
	2.5	2.5
	4	3.5
	2.45	2.5
	2.9	3.6
	4.5	2.55
	3.8	2.65
	3.5	3.8
	2.7	3.55
	2.35	2.85
	3	2.9
	3	3.45
	2.5	2.65
	2.7	4.1
	2.6	3.8
	3.2	5.3
	3.3	5.15
	2.7	3.7
	3.05	5.3
	4.95	4
	4.6	5.1
	4.9	6.3
		5.1
P value:		0.0722	Two-tailed t-test
Summary:
	Extended Data Figure 5q:
	Control	A-KO
	3695.75	3745.47
	3525.94	3903.95
	4281.61	5089.76
	4214.91	4990.06
	4406.59	4553.98
	5308.42	4346.78
	5271.17	4310.35
	4640.93	4279.71
	4715.66	4486.1
	4829.04
	4604.1
	4569.3
	4503.11
P value:		0.6627	Two-tailed t-test
Summary:
[truncated: 10 more columns]

## Sheet: Extended Data Fig. 6
	Extended Data Figure 6a:
	Control	Dip
	1.15995	1.66572
	0.96741	1.70013
	1.1701	1.95105
	0.963075	2.15463
	0.815653	2.83705
	0.923814	2.73755
P value:		0.0003	Two-tailed t-test
Summary:		***
	Extended Data Figure 6b:					Extended Data Figure 6b:
	WT	KO	WT+Dip	KO+Dip		One-way ANOVA with Tukey's multiple comparisons test
	9.66057	3.39756	3.76342	2.26987					Summary	Adjusted P Value
	8.16004	4.51808	2.26364	2.66879		WT vs. KO			**	0.0037
	9.00964	5.71637	3.20595	4.45664		WT vs. WT+Dip			***	0.0006
	14.9954		3.06129			WT vs. KO+Dip			***	0.0007
	12.4926		7.60787			KO vs. WT+Dip				> 0.9999
	13.7476		7.22231			KO vs. KO+Dip				0.8665
						WT+Dip vs. KO+Dip				0.8178
	Extended Data Figure 6c:					Extended Data Figure 6c:
	Control	Dip	NE	Dip+NE		One-way ANOVA with Tukey's multiple comparisons test
	1.07215	1.54	2.67	2.83					Summary	Adjusted P Value
	0.805113	1.15	2.43	3.79		Control vs. Dip				0.7668
	1.12274	1.13	2.82	3.33		Control vs. NE			****	< 0.0001
	0.887271	1.22	2.04	2.88		Control vs. Dip+NE			****	< 0.0001
	1.11273	0.87	2.84	2.99		Dip vs. NE			****	< 0.0001
						Dip vs. Dip+NE			****	< 0.0001
						NE vs. Dip+NE			*	0.0245
	Extended Data Figure 6d:
	Control	NE
	166.054	287.633
	153.243	346.938
	167.658	200.152
	154.93	520.599
	155.977	276.458
	211.533	410.859
	86.9827	105.447
	85.3924	138.221
	91.4047	122.099
P value:		0.0212	Two-tailed t-test
Summary:		*
	Extended Data Figure 6e:				Extended Data Figure 6e:
	23°C	23°C+NE	4°C		One-way ANOVA with Tukey's multiple comparisons test
	4848.35	6217.5	8558.84					Summary	Adjusted P Value
	1299.14	5501.98	6139.48		23°C vs. 23°C+NE			**	0.0053
	1758.45	3033.03	5373.21		23°C vs. 4°C			**	0.0049
	1627.12	7691.76	3841.61		23°C+NE vs. 4°C				0.8297
	1204.3	5107.92
	1630.91	2814.74
	1508.93	7141.8
	Extended Data Figure 6f:
	Time [min]	Vehicle								Dipyridamole								Dipyridamole + CL								CL
		1	17	14	16	11	11	9	7	18	21	23	9	10	14	7	12	29	21	45	30	18	16	11	8	7	17	9	11	16	11	11
		42	52	50	54	48	51	43	19	57	63	56	34	41	41	37	41	67	69	64	61	53	41	36	43	52	59	47	57	48	32	41
		56	67	62	73	67	72	61	24	68	85	66	51	60	61	51	49	71	84	68	69	77	60	57	54	62	71	60	69	66	45	51
		60	77	65	76	82	82	68	34	71	91	74	58	74	70	54	64	77	84	73	77	82	59	68	63	66	78	65	74	78	54	63
		62	77	63	76	82	85	69	44	72	94	77	64	81	71	59	61	78	82	73	84	86	63	74	71	68	77	69	76	81	63	72
	30	66	74	66	78	78	85	76	47	75	99	76	71	80	75	65	61	79	82	77	88	97	81	74	70	67	77	77	77	85	68	94
		72	72	68	79	78	90	80	52	77	96	76	73	83	80	71	67	81	82	78	93	98	91	81	82	76	76	79	79	87	75	84
		65	76	67	73	78	97	79	58	75	96	77	78	86	84	77	69	83	85	79	96	99	92	90	79	76	90	78	80	91	76	80
		64	77	60	73	80	97	69	61	84	93	78	75	87	85	74	67	89	88	84	104	102	93	84	82	78	91	83	84	95	73	79
		67	71	60	80	83	90	65	62	80	96	79	74	91	84	72	71	99	88	87	103	100	88	86	77	80	91	85	85	87	76	85
	60	67	68	63	79	80	94	70	60	80	98	84	77	92	79	71	72	85	91	94	108	103	102	91	86	83	86	86	85	100	82	89
Extended Data Figure 6f:	AUC:					Extended Data Figure 6f:
	Vehicle	Dip	Dip+CL	CL		One-way ANOVA with Tukey's multiple comparisons test
	588	708	781	670					Summary	Adjusted P Value
	685.5	872.5	800	761.5		Vehicle vs. Dip				0.8472
	599.5	712.5	752.5	690.5		Vehicle vs. Dip+CL			*	0.0498
	709.5	621	844	729		Vehicle vs. CL				0.5902
	721.5	734	854.5	776		Dip vs. Dip+CL				0.2418
	801.5	629.5	727	608.5		Dip vs. CL				0.9625
	649.5	599	701	699		Dip+CL vs. CL				0.5238
	434.5	592	668
	Extended Data Figure 6g:
	Time [min]	WT						WT + Dip						ENT1-KO					ENT1-KO + Dip
		7	12	9	13	15	18	12	3	12	9	1	18	2	10	7	26	16	13	-2	14
		57	60	40	50	59	38	63	65	50	58	30	64	58	61	52	87	64	59	45	55
		88	103	76	72	89	61	104	108	95	88	69	101	101	91	82	123	115	87	86	96
		112	124	84	88	112	91	122	127	110	119	90	124	125	99	100	146	137	123	95	110
	30	103	140	98	105	112	104	131	150	128	125	109	148	138	121	120	156	151	132	130	132
		110	142	107	120	137	144	150	153	129	147	134	151	145	125	138	175	160	149	139	138
		107	140	108	127	134	118	150	169	136	151	147	152	158	148	145	186	156	147	155	151
		124	137	108	129	145	131	151	191	146	149	126	166	150	145	157	186	158	160	157	158
				110	134	141	137		167	136	164	135	167	139	147	157	187	169	169	165	153
	60			101	143	132	137		179	140	163	140	164	142	133	167	173	177	162	158	161
Extended Data Figure 6g:	VO2 max:					Extended Data Figure 6g:
	WT	WT+Dip	ENT1-KO	ENT1-KO+Dip		One-way ANOVA with Tukey's multiple comparisons test
	124	191	158	169					Summary	Adjusted P Value
	137	140	148	165		WT vs. WT+Dip			**	0.009
	110	150	167	161		WT vs. ENT1-KO			**	0.004
	143	164	173			WT vs. ENT1-KO+Dip			*	0.0122
	132	147	177			WT+Dip vs. ENT1-KO				0.9376
	137	167				WT+Dip vs. ENT1-KO+Dip				0.9491
						ENT1-KO vs. ENT1-KO+Dip				> 0.9999
	Extended Data Figure 6h:
	Time [h]	Vehicle							Dipyridamole
	6	146.333	160.333	145.333	164.333	148.667	147	138	186	171	185.667	191	141	174	163
	7	153	164.333	142.667	144.667	148.667	140.333	126	173.667	170.333	168.333	181	139.667	172.333	154
	8	157	166.75	158	171	169.333	140.667	140.333	176.25	165.5	171.25	178.5	137.667	166.333	163.667
	9	139	167	137.333	149	179.667	139.333	135.667	160.333	180.333	188.333	182	155	167.667	176.667
	10	150.667	160	132.667	160	149.333	162.667	146.333	182.667	156	161.333	161.667	146	167	176
	11	140.25	168	138	154.75	167.25	146.75	149.5	156.75	176.25	168	176.75	152.5	145	170.25
	12	146.667	160.333	146.333	164.667	155.25	142.5	143.5	152	154	175	160	159	181.75	178.75
	13	144.333	175	163	151.333	176	142.667	155.333	181.333	178.667	156.333	178.333	149.667	165.333	160.333
	14	140.75	161	133.25	158.25	153	147.333	170	158.25	154.25	173.5	180	149.333	168.333	170.667
	15	147.333	160.333	140	156	157	148.333	161	161	153	177	168	152.333	178.667	173.333
	16	152	150.333	147.667	163.333	162.667	166.333	169.333	153	173.667	156.333	171.667	155.333	186	184
	17	144	161	136	153.75	151.667	181.333	150.333	155.25	153.75	171	169.25	174	193.333	176.667
	18	142	156.5	132	160.25	170.333	175.667	152.333	166	176	155.25	179.5	183.667	192.333	189.667
	19	140.667	156.333	151	143.667	167.667	171.667	157	159.333	151	149.667	182.667	171.333	181.667	187
	20	135.25	158.5	126.25	159	186.333	173.333	154.667	162	166	149.75	176.5	173.333	192	167.667
	21	148	154.667	140	152.333	191.667	167	151	161	177	159.667	183.667	166.333	187.667	178.667
	22	146	165.333	142.667	152	182.333	181.667	140.667	166.333	169.667	166.667	174.667	175	208.333	175
	23	132.667	151.333	125	152	183.333	189	175	164.667	169.333	148.333	171.333	169	203.667	155.667
	24	145.333	163.667	149.333	157.333	152	176	142.333	154.333	164.667	179	181.667	143	202.667	179.333
	1	158.667	166.667	147.667	144.667	157.333	153.333	132.333	167	176.667	187	185.333	157	207.333	163
	2	165.75	169	153.75	162.5	179	172.667	148.667	170	176	186.25	177.75	172	173.333	157.667
	3	162	166.667	134.333	153.333	153.8	168.8	140.2	159	178.667	175.333	186.667	172.8	200.4	175.8
	4	154.333	162.667	148.333	169.667	154	143.5	135.25	184.667	164.667	194.667	201.667	134.75	179	165.75
	5	156.75	169	146.5	144.75	180.25	151	134	176.75	174.5	176	173.75	150.25	185.25	173.5
Extended Data Figure 6h:	AUC:
	Veh	Dip
	3548.75	3987.58
	3894.75	4030.92
	3417.08	4079.67
	3742.58	4273.33
	3976.55	3779.97
	3828.88	4379.4
	3548.78	4116.05
P value:		0.0038	Two-tailed t-test
Summary:		**
	Extended Data Figure 6i:
	BAT - Veh	BAT - Dip	WATi - Veh	WATi - Dip	WATg - Veh	WATg - Dip
	0.0975	0.1203	0.159	0.18	0.22	0.163
	0.1337	0.1342	0.192	0.111	0.119	0.104
	0.113	0.1218	0.121	0.174	0.09	0.138
	0.1303	0.1184	0.214	0.17	0.24	0.11
	0.0959	0.132	0.349	0.106	0.289	0.179
	0.094	0.184	0.111	0.173	0.131	0.213
	0.1277	0.1548	0.18	0.156	0.184	0.24
P value:		0.0467		0.2794		0.5999	Two-tailed t-test
Summary:		*

## Sheet: Extended Data Fig. 7
	Extended data figure 7a:		see subfolder "Metabolomics_hBA_Nutlin"				One-Way ANOVA, corrected for multiple comparisons: Tukey's post hoc test, P-values adjusted by Benjamini-Hochberg algorithm
	Extended data figure 7b:		see subfolder "Metabolomics_hBA_UV"				One-Way ANOVA, corrected for multiple comparisons: Tukey's post hoc test, P-values adjusted by Benjamini-Hochberg algorithm
	Extended Data Figure 7c:
	ATP Control	ATP Nutlin	ADP Control	ADP Nutlin	AMP Control	AMP Nutlin	Ado Control	Ado Nutlin	Ino Control	Ino Nutlin	Hypo Control	Hypo Nutlin
	9.25518	27.7938	162.891	240.622	17.8735	61.7989	171.165	1049.41	1184.47	3827.69	1118.15	2492.39
	14.209	22.7353	160.652	161.155	13.8993	40.4138	134.961	842.048	949.638	2630.59	925.334	1855.83
	7.62808	63.6556	162.981	301.794	24.6437	60.5306	175.943	962.362	1651.68	3698.75	1569.48	2498.74
	11.3503	62.7998	153.355	281.784	16.2892	103.33	153.133	1275.47	1195.42	4400.53	1159.86	2969.02
	7.62512	48.1151	174.52	246.038	18.4664	71.4822	161.926	928.5	1349.65	3113.48	1252.95	2151.4
	9.03866	51.959	176.102	293.655	29.1529	81.9032	178.511	1059.38	1648.27	4157.97	1489.48	2851.89
P value:		0.0005		0.002		0.0003		< 0.0001		< 0.0001		0.0001	Two-tailed t-test
Summary:		***		**		***		****		****		***
	Extendet Data Figure 7d:
	Control	NE
	1184.47	3425.68
	949.638	3648.97
	1651.68	4660.84
	1195.42	3986.69
	1349.65	4009.56
	1648.27	4462.12
P value:		< 0.0001	Two-tailed t-test
Summary:		****
	Extended Data Figure 7e:						Extended Data Figure 7e:
	Control	NTC2B	CRISPR1	CRISPR2	CRIPSPR3		One-way ANOVA with Tukey's multiple comparisons test
	0.982733	1	1.13148	1.08374	0.517307					Summary	Adjusted P Value
	0.578624	1	2.30999	0.368285	0.835192		Control vs. NTC2B				0.8672
	0.430088	1	0.935741	0.221696	0.290572		Control vs. CRISPR1				0.2317
							Control vs. CRISPR2				0.9979
							Control vs. CRIPSPR3				0.997
							NTC2B vs. CRISPR1				0.6921
							NTC2B vs. CRISPR2				0.7189
							NTC2B vs. CRIPSPR3				0.7028
							CRISPR1 vs. CRISPR2				0.1501
							CRISPR1 vs. CRIPSPR3				0.1438
							CRISPR2 vs. CRIPSPR3				> 0.9999
	Extended Data Figure 7f:				Extended Data Figure 7f:
	NTC2B	NTC2B+Dip	ENT1-Crispr		One-way ANOVA with Tukey's multiple comparisons test
	2550.24	4574.95	3715.18					Summary	Adjusted P Value
	3002.5	4706.79	3572.3		NTC2B vs. NTC2B+Dip			****	< 0.0001
	2421.57	5126.51	3601.81		NTC2B vs. ENT1-Crispr			***	0.0002
	2943.16	4768.68	4236.89		NTC2B+Dip vs. ENT1-Crispr			***	0.0003
			3632.26
			4023.4
	Extended Data Figure 7g:
	PPARG		PRDM16		TFAM		UCP1		PPARGC1A
	NTC2B	ENT1-Crispr	NTC2B	ENT1-Crispr	NTC2B	ENT1-Crispr	NTC2B	ENT1-Crispr	NTC2B	ENT1-Crispr
	0.898644	1.80098	0.99095		0.801103	1.4523	0.521658	0.870051	1.22948	1.07764
	0.986475	1.37179	1.0724	1.33032	1.04932	1.36762	0.993013	1.45599	0.805702	1.01111
	1.11488	1.47089	0.936652	1.56109	1.14958	1.43284	0.99115	1.14858	0.964822	1.19151
	0.916275	1.15938	1.05997	2.03986	0.937804	0.904218	0.802049	1.32184	0.856693	1.50463
	1.01517	1.37133	1.13146	1.5186	1.10847	1.04912	1.68607	1.57708	1.32493	0.974337
	1.06855	1.17127	0.808567	1.86281	0.953722	1.10186	1.00605	1.37681	0.818378	1.16483
P value:		0.0033		0.0005		0.0698		0.1506		0.2292	Two-tailed t-test
Summary:		**		***
	Extended Data Figure 7h:
	ENTPD1		NT5E		ADA		PNP		XO
	hBA	hWA	hBA	hWA	hBA	hWA	hBA	hWA	hBA	hWA
	0.004152	0.00054	0.945378	1.66665	0.654756	0.274552	0.575944	0.770786	0.003415	0.001131
	0.001194	0.001019	0.798496	2.51468	0.757847	0.56637	1.21142	1.28311	0.00335	0.000194
	0.001469	0.000552	0.739519	1.51574	0.574517	0.237817	0.921495	0.547744	0.003616	0.000207
	0.008794	0.000794	1.96365	1.55686	0.469115	0.31619	0.54316	0.727877	0.010465	0.000431
	0.005795	0.001247	1.71673	1.58737	0.372502	0.260193	0.580087	0.574905	0.006324	0.001011
	0.00898	0.000514	2.44854	1.70846	0.347022	0.283892	0.450319	0.845768	0.007438
P value:		0.0121		0.348		0.0321		0.6395		0.0033	Two-tailed t-test
Summary:		*				*				**
	Extended data Figure 7i:
	NTC2B	ENT1-Crispr
	10.1469	8.5704
	7.54748	10.6529
	6.35395	17.2031
	5.91803	14.8911
P value:		0.05	Two-tailed t-test
Summary:		*

[truncated: 5 more sheets: Metabolomics_mBA_Nutlin, Metabolomics_mBA_UV, Phosphoproteomics, Metabolomics_hBA_Nutlin, Metabolomics_hBA_UV]
